# Supplementary material for: Unraveling the impact of AXIN1 mutations on HCC development: Insights from CRISPR/Cas9 repaired AXIN1-mutant liver cancer cell lines
Source: PLoS One. 2024 Jun 7;19(6):e0304607. doi: 10.1371/journal.pone.0304607 (PMC11161089; doi:10.1371/journal.pone.0304607)
Supplement: S1 File — (XLSX) [file pone.0304607.s012.xlsx]

## Sheet: Fig2b
JHH6	Parental	Homo-C12	Homo-E12				Relative level	Parental	Homo-C12	Homo-E12
	1.06654e-06	2.44731e-07	5.19722e-07					0.500275	0.114794	0.243782
	1.19043e-06	5.37176e-08	5.95756e-07					0.558385	0.0251969	0.279447
	2.47288e-06	4.7138e-07	1.00411e-06					1.15994	0.221107	0.470989
	1.88907e-06	2.79481e-07	1.33036e-06					0.886094	0.131094	0.624023
	3.72717e-06	1.21486e-07	1.30631e-06					1.74828	0.0569846	0.612742
	2.44537e-06	1.34626e-07	1.46095e-06					1.14703	0.0631479	0.68528
JHH7	Parental	Homo-A6	Homo-A8	Homo-B9			Relative level	Parental	Homo-A6	Homo-A8	Homo-B9
	0.000358391	0.000173981	0.000210121	0.000177553				0.949249	0.460813	0.556534	0.470274
	0.000372093	0.000173913	0.000263637	0.000293358				0.985539	0.460633	0.698278	0.776998
	0.000452741	0.000227064	0.000228934	0.000297224				1.19915	0.601411	0.606364	0.78724
	0.000436613	0.000183782	0.000214335	0.00031395				1.15643	0.486773	0.567696	0.831539
	0.000303551	0.000220713	0.000280129	0.000287603				0.803996	0.584589	0.741959	0.761757
	0.000348892	0.00019762	0.000208783	0.000286733				0.924089	0.523423	0.55299	0.759453
	0.000366673	0.000208549	0.000148043	0.000261681				0.971184	0.552372	0.392113	0.693098
	0.000381466	0.000225297	0.000218198	0.000215339				1.01037	0.59673	0.577928	0.570356
	0.022719	0.01318	0.0188168	0.0117183				0.830902	0.482031	0.688186	0.428572
	0.0284462	0.0132996	0.021014	0.0169251				1.04036	0.486405	0.768547	0.619
	0.0316281	0.0150424	0.0188742	0.0146154				1.15673	0.550147	0.690288	0.534528
	0.0262458	0.01413	0.0171445	0.0179843				0.959886	0.516775	0.627024	0.657739
	0.0273869	0.0149194	0.0241849	0.0178566				1.00162	0.545646	0.884515	0.653068
	0.0284158	0.0160387	0.0224894	0.0199283				1.03925	0.586585	0.822504	0.728839
	0.0272798	0.0169646	0.0112695	0.0128273				0.997705	0.620446	0.41216	0.469133
	0.0266191	0.016527	0.0124008	0.0141891				0.97354	0.604443	0.453535	0.518936
Hep3B	Parental	Homo-A8	Homo-F10	Homo-G9			Relative level	Parental	Homo-A8	Homo-F10	Homo-G9
	5.26361e-07	6.55567e-08	2.32295e-07	4.47406e-08				1.72314	0.214611	0.760458	0.146466
	2.97751e-07	4.83031e-08	8.63783e-08	4.44265e-08				0.974741	0.158129	0.282774	0.145438
	3.00147e-07	3.68804e-08	1.17027e-07	3.26075e-07				0.982582	0.120734	0.383108	1.06746
	2.47547e-07	2.34594e-08	2.1299e-07	3.43927e-08				0.810389	0.0767984	0.69726	0.11259
	3.38417e-07	3.78538e-08	4.68911e-08	4.95255e-08				1.10787	0.123921	0.153506	0.162131
	1.2258e-07	2.50817e-08	2.46818e-08	5.69941e-08				0.401286	0.0821093	0.0808001	0.18658
HuH1	Parental	Homo-2G5	Homo-2H3	Homo-2H5	Homo-2B3		Relative level	Parental	Homo-2G5	Homo-2H3	Homo-2H5	Homo-2B3
	0.00697509	0.00250651	0.00154767	0.000327424	0.000623923			0.436609	0.156896	0.096877	0.020495	0.039055
	0.0098724	0.00443269	0.000744695	0.00210677	0.000408449			0.617967	0.277466	0.046615	0.131874	0.025567
	0.0121897	0.00363453	0.00166525	0.00168156	0.000376072			0.763017	0.227505	0.104237	0.105258	0.02354
	0.0157024	0.0134419		0.0020935	0.000125055			0.982897	0.841399		0.131043	0.007828
	0.0246811	0.00376324		0.0013466	0.000229529			1.54492	0.235561		0.084291	0.014367
	0.0264331	0.00535881		0.000937758	9.01433e-05			1.65459	0.335437		0.058699	0.005643
	0.00902743	0.00272045	0.00104065	0.000540637	0.000350003
	0.0184817	0.00269684	0.00141326	0.000811067	0.000281767			0.740167	0.108005	0.056599	0.032482	0.011284
	0.0167369	0.00296201	0.00185197	0.00111227	3.63054e-05			0.670288	0.118624	0.074169	0.044545	0.001454
	0.0521353	0.0104347	0.000474937	0.000832462	0.000178727			2.08795	0.417897	0.019021	0.033339	0.007158
	0.027023	0.00405625	0.00131407	0.000706428	0.000381574			1.08223	0.162447	0.052627	0.028291	0.015282
	0.0264136	0.00512031	0.00164852	0.000683764	0.000110948			1.05783	0.205061	0.066021	0.027384	0.004443
SNU423	Parental	Hetero-2B10	Hetero-2D3				Relative level	Parental	Hetero-2B10	Hetero-2D3
	0.000454322	7.40198e-05	4.25716e-05					1.23604	0.20138	0.115821
	0.000370742	4.34436e-05	5.31675e-05					1.00865	0.118194	0.144649
	0.000838729	1.396e-05	3.90408e-05					2.28187	0.0379799	0.106215
	0.000420322	1.53546e-05	4.15796e-05					1.14354	0.0417742	0.113123
	4.20177e-05	9.30879e-05	4.85778e-05					0.114314	0.253258	0.132162
	7.92408e-05	3.4478e-05	6.52312e-05					0.215585	0.0938019	0.17747

## Sheet: Fig7b
HES1	JHH6-parental	JHH6-Homo-C12	JHH6-Homo-E12	JHH7-parental	JHH7-Homo-A6	JHH7-Homo-A8	JHH7-Homo-B9	Hep3B-parental	Hep3B-Homo-A8	Hep3B-Homo-F10	Hep3B-Homo-G9	HuH1-parental	HuH1-Homo-2G5	HuH1-Homo-2H3	HuH1-Homo-2H5	HuH1-Homo-2B3	SNU423-parental	SNU423-Hetero-2B10	SNU423-Hetero-2D3
2021-12-24	0.000248235	0.000296137	0.000843023	0.0147281	0.00734443	0.00785686	0.0162457	0.00454501	0.00708429	0.0136735	0.0148489	0.00240064	0.00297046	0.00613001	0.00421626	0.00343921	0.000292632	5.03569e-05	8.3592e-05
	0.000255859	0.000231037	0.000790462	0.0112074	0.00466789	0.00698539	0.0178567	0.00306414	0.00692944	0.00828223	0.0141176	0.00215423	0.00232505	0.00654363	0.00361616	0.00314578	0.000224385	6.95199e-05	4.5743e-05
2022-2-9	9.28e-05	6.24e-05	0.000193	0.00495	0.001737	0.004738	0.007641	0.002042	0.002889	0.004256	0.006541	0.000567	0.000573	0.001541	0.00147	0.000926	7.7e-05	2.32e-06	9.13e-07
	6.5e-05	5.37e-05	0.000381	0.006886	0.002336	0.010065	0.007304	0.001688	0.003105	0.004133	0.006763	0.00071	0.00067	0.001577	0.001761	0.000839	5.17e-05	2.87e-06	6.51e-06
TASPAN8	JHH6-parental	JHH6-Homo-C12	JHH6-Homo-E12	JHH7-parental	JHH7-Homo-A6	JHH7-Homo-A8	JHH7-Homo-B9	Hep3B-parental	Hep3B-Homo-A8	Hep3B-Homo-F10	Hep3B-Homo-G9	HuH1-parental	HuH1-Homo-2G5	HuH1-Homo-2H3	HuH1-Homo-2H5	HuH1-Homo-2B3	SNU423-parental	SNU423-Hetero-2B10	SNU423-Hetero-2D3
2021-12-24	0.000259665	0.000240206	0.000275719	0.0548278	0.0186798	0.0524044	0.0338423	0.0122932	0.000300352	0.00133409	0.00183221	0.040591	0.0130219	0.0756244	0.0287163	0.0244968	7.8584e-06	6.69584e-07	2.50228e-06
	9.25295e-05	0.000202535	0.000162929	0.0422327	0.0368462	0.0354453	0.0156514	0.00450536	0.000950351	0.00182256	0.00120783	0.0626443	0.0156983	0.0938624	0.0328156	0.0187398	4.99382e-06	4.03651e-07	3.60598e-06
2022-2-9	0.000256	0.000102	0.0004	0.099372	0.107272	0.07958	0.036915	0.01774	0.002477	0.003431	0.001513	0.046978	0.04619	0.086736	0.050181	0.044599	1.42e-06	2.72e-08
	0.000113	0.000387	0.000394	0.131589	0.079089	0.200925	0.059546	0.01241	0.003546	0.001024	0.003662	0.136685	0.036227	0.067138	0.044414	0.031406	9.74e-07		9.93e-07
SPP1	JHH6-parental	JHH6-Homo-C12	JHH6-Homo-E12	JHH7-parental	JHH7-Homo-A6	JHH7-Homo-A8	JHH7-Homo-B9	Hep3B-parental	Hep3B-Homo-A8	Hep3B-Homo-F10	Hep3B-Homo-G9	HuH1-parental	HuH1-Homo-2G5	HuH1-Homo-2H3	HuH1-Homo-2H5	HuH1-Homo-2B3	SNU423-parental	SNU423-Hetero-2B10	SNU423-Hetero-2D3
2021-12-24	0.0260667	0.0250774	0.0259024	0.000194364	5.00471e-05	0.00109564	0.000940242	0.000740547	0.00175449	0.00191726	0.00465536	0.493138	0.414324	0.420552	0.26065	0.349965	0.0184346	0.00718514	0.0095033
	0.0209265	0.0242354	0.0222712	0.000229894	1.84873e-05	0.000686338	0.00102908	0.000575264	0.00216288	0.0020306	0.00335879	0.363231	0.401226	0.330621	0.257685	0.360857	0.0179954	0.00643262	0.0103636
2022-2-9	0.022926	0.02729	0.012391	7.44e-05	1.38e-05	0.000591	0.000785	0.000709	0.000521	0.000938	0.004058	0.426182	0.380837	0.437174	0.241618	0.284236	0.014158	0.002882	0.007114
	0.018921	0.023384	0.018348	9.32e-05	2.01e-05	0.000725	0.000877	0.000605	0.001282	0.001553	0.00524	0.454609	0.36644	0.60291	0.323663	0.345647	0.01204	0.004658	0.009386
Relative level
HES1	JHH6-parental	JHH6-Homo-C12	JHH6-Homo-E12	JHH7-parental	JHH7-Homo-A6	JHH7-Homo-A8	JHH7-Homo-B9	Hep3B-parental	Hep3B-Homo-A8	Hep3B-Homo-F10	Hep3B-Homo-G9	HuH1-parental	HuH1-Homo-2G5	HuH1-Homo-2H3	HuH1-Homo-2H5	HuH1-Homo-2B3	SNU423-parental	SNU423-Hetero-2B10	SNU423-Hetero-2D3
2021-12-24	0.984876	1.17493	3.34471	1.13575	0.56636	0.605876	1.25278	1.19462	1.86204	3.59395	3.90291	1.0541	1.3043	2.69163	1.85132	1.51013	1.132	0.194798	0.323363
	1.01512	0.916643	3.13617	0.86425	0.359961	0.538673	1.377	0.805383	1.82134	2.17691	3.71069	0.945903	1.02091	2.87325	1.58782	1.38128	0.867999	0.268927	0.17695
2022-2-9	1.17617	0.790875	2.44613	0.836431	0.293511	0.800608	1.29115	1.09491	1.54906	2.28204	3.50724	0.888019	0.897416	2.41347	2.30227	1.45027	1.19658	0.036053	0.014188
	0.823828	0.680608	4.8289	1.16357	0.394728	1.70074	1.2342	0.905094	1.66488	2.21609	3.62627	1.11198	1.04933	2.46985	2.75803	1.31402	0.803419	0.0446	0.101166
TASPAN8	JHH6-parental	JHH6-Homo-C12	JHH6-Homo-E12	JHH7-parental	JHH7-Homo-A6	JHH7-Homo-A8	JHH7-Homo-B9	Hep3B-parental	Hep3B-Homo-A8	Hep3B-Homo-F10	Hep3B-Homo-G9	HuH1-parental	HuH1-Homo-2G5	HuH1-Homo-2H3	HuH1-Homo-2H5	HuH1-Homo-2B3	SNU423-parental	SNU423-Hetero-2B10	SNU423-Hetero-2D3
2021-12-24	1.47455	1.36405	1.56572	1.12977	0.38491	1.07983	0.697345	1.4636	0.035759	0.158835	0.218139	0.786378	0.252276	1.46509	0.556328	0.474583	1.22289	0.104197	0.389393
	0.525446	1.15013	0.925222	0.870234	0.759241	0.730375	0.322509	0.5364	0.113147	0.216991	0.143802	1.21362	0.304127	1.81842	0.635744	0.363051	0.777114	0.062814	0.561145
2022-2-9	1.38753	0.552846	2.16802	0.860509	0.928919	0.689121	0.319664	1.17678	0.164312	0.227595	0.100365	0.511567	0.502986	0.944513	0.546446	0.485661	1.1863	0.022723	0
	0.612466	2.09756	2.1355	1.13949	0.684869	1.7399	0.515637	0.823217	0.235224	0.067927	0.242919	1.48843	0.394494	0.7311	0.483647	0.341996	0.813701	0	0.829574
SPP1	JHH6-parental	JHH6-Homo-C12	JHH6-Homo-E12	JHH7-parental	JHH7-Homo-A6	JHH7-Homo-A8	JHH7-Homo-B9	Hep3B-parental	Hep3B-Homo-A8	Hep3B-Homo-F10	Hep3B-Homo-G9	HuH1-parental	HuH1-Homo-2G5	HuH1-Homo-2H3	HuH1-Homo-2H5	HuH1-Homo-2B3	SNU423-parental	SNU423-Hetero-2B10	SNU423-Hetero-2D3
2021-12-24	1.10938	1.06728	1.10239	0.916254	0.235928	5.16498	4.43241	1.12561	2.66677	2.91419	7.07602	1.15169	0.967631	0.982176	0.608733	0.817324	1.01206	0.394463	0.52173
	0.890618	1.03144	0.947848	1.08375	0.087151	3.23548	4.85121	0.874387	3.28752	3.08646	5.10528	0.848305	0.93704	0.772147	0.60181	0.842762	0.987943	0.35315	0.56896
2022-2-9	1.09571	1.30428	0.592205	0.887828	0.164678	7.05251	9.36754	1.07915	0.792998	1.4277	6.17656	0.967726	0.864761	0.992685	0.548639	0.645411	1.08085	0.220017	0.543095
	0.904294	1.11759	0.876909	1.11217	0.239857	8.65155	10.4654	0.920852	1.95129	2.36377	7.97565	1.03227	0.83207	1.36902	0.734937	0.784856	0.919154	0.3556	0.716543

## Sheet: FigS4
JHH6	JHH6-parental	JHH6-Homo-C12	JHH6-Homo-E12		Relative level	JHH6-parental	JHH6-Homo-C12	JHH6-Homo-E12
	9.11407e-07	2.38127e-06	2.69122e-06			0.358928	0.831213	0.939404
	3.26579e-06	8.17579e-07	4.85712e-06			1.13996	0.285386	1.69544
	4.13043e-06	9.06773e-07	2.16434e-06			1.44178	0.31652	0.755489
	2.60193e-06	4.26151e-07	6.55311e-06			0.908235	0.148753	2.28745
	2.46377e-06	9.52003e-07	3.65415e-06			0.860011	0.332309	1.27553
	1.86215e-06	3.84742e-07	2.8438e-06			0.650008	0.134299	0.992664
JHH7
	Parental	Homo-A8	Homo-B9		Parental	Homo-A6	Relative level	Parental	Homo-A8	Homo-B9		Parental	Homo-A6
	0.000146522	2.84481e-06	0.00011469		0.00167654	6.37318e-05		0.761491	0.0147848	0.596059		0.674456	0.0256387
	0.00016006	1.87574e-05	8.8357e-05		0.00256398	0.000461132		0.831853	0.0974846	0.459203		1.03147	0.185509
	0.000289955	4.0715e-07	6.54051e-05		0.00250629	0.000378583		1.50693	0.00211601	0.339918		1.00826	0.1523
	0.000254963	3.81753e-05	3.3107e-05		0.00198766	0.00084251		1.32508	0.198402	0.172061		0.799615	0.338934
	0.000100906	8.04854e-06	6.33624e-05		0.00306655	0.000602662		0.524423	0.0418293	0.329302		1.23364	0.242445
	0.000202078	2.2875e-05	3.17184e-05		0.00311357	0.000525962		1.05022	0.118884	0.164844		1.25256	0.21159
HEP3B
	Parental	Homo-A8	Homo-F10	Homo-G9	Relative level	Parental	Homo-A8	Homo-F10	Homo-G9
	0.00044108	8.87098e-05	0.000199289	5.45263e-05		0.96808	0.1947	0.437397	0.119674
	0.000493043	7.80906e-05	0.000217594	3.85837e-05		1.08213	0.171393	0.477574	0.0846833
	0.000423538	6.03857e-05	0.000223308	4.32529e-05		0.92958	0.132534	0.490114	0.0949311
	0.000467978	3.25071e-05	0.000155576	2.68072e-05		1.02712	0.0713465	0.341458	0.0588364
	0.000408464	6.88216e-05	0.000191762	5.00402e-05		0.896494	0.151049	0.420878	0.109828
	0.000499639	4.40999e-05	0.000120649	3.23551e-05		1.0966	0.0967901	0.2648	0.0710126
SNU423
	Parental	Hetero-2B10	Hetero-2D3		Relative level	Parental	Hetero-2B10	Hetero-2D3
	0.00190559	3.4987e-05	0.000181648			1.59818	0.029343	0.152345
	0.00167806	3.67659e-05	0.000212473			1.40736	0.0308349	0.178197
	0.00107879	0.000695411				0.904765	0.583229
	0.000963967					0.808462
	0.000968637					0.812378
	0.00055904					0.468857
	4.22704e-06	1.32689e-06	1.13801e-06			1.29064	0.405137	0.347468
	3.18172e-06	6.70771e-07	2.00671e-06			0.971469	0.204805	0.612706
	2.41673e-06	8.6462e-07	1.3323e-06			0.737895	0.263993	0.406789

## Sheet: FigS9
HMMR	JHH6-parental	JHH6-Homo-C12	JHH6-Homo-E12	JHH7-parental	JHH7-Homo-A6	JHH7-Homo-A8	JHH7-Homo-B9	Hep3B-parental	Hep3B-Homo-A8	Hep3B-Homo-F10	Hep3B-Homo-G9	HuH1-parental	HuH1-Homo-2G5	HuH1-Homo-2H3	HuH1-Homo-2H5	HuH1-Homo-2B3	SNU423-parental	SNU423-Hetero-2B10	SNU423-Hetero-2D3
2021-12-24	1.08628	1.08643	0.697387	0.521498	0.481159	0.992974	0.953174	0.444939	0.296668	0.302645	0.207061	0.222723	0.153889	0.227501	0.334162	0.209877	0.685652	1.04838	0.817847
	0.913718	1.22183	0.660176	0.311528	0.416836	0.783607	0.756742	0.407862	0.527101	0.567895	0.350065	0.214668	0.146057	0.241382	0.124577	0.241526	0.629756	0.941271	0.834184
2022-2-9	1.34164	1.20693	0.690141	0.599494	0.447815	0.719393	0.362586	0.283496	0.237631	0.226074	0.212351	0.150596	0.067533	0.133261	0.245937	0.144818	0.409534	0.596966	0.448537
	0.65836	1.13687	0.676056	0.678584	0.46515	1.47887	0.503792	0.34164	0.250993	0.27844	0.198989	0.204045	0.083785	0.149151	0.275912	0.150235	0.460455	0.597689	0.538823
Relative level
HMMR	JHH6-parental	JHH6-Homo-C12	JHH6-Homo-E12	JHH7-parental	JHH7-Homo-A6	JHH7-Homo-A8	JHH7-Homo-B9	Hep3B-parental	Hep3B-Homo-A8	Hep3B-Homo-F10	Hep3B-Homo-G9	HuH1-parental	HuH1-Homo-2G5	HuH1-Homo-2H3	HuH1-Homo-2H5	HuH1-Homo-2B3	SNU423-parental	SNU423-Hetero-2B10	SNU423-Hetero-2D3
2021-12-24	1.08628	1.08643	0.697387	1.25206	1.15521	2.38402	2.28846	1.04348	0.69575	0.709767	0.485602	1.01842	0.703668	1.04026	1.52798	0.959677	1.04249	1.594	1.24349
	0.913718	1.22183	0.660176	0.747943	1.00077	1.88135	1.81685	0.956523	1.23616	1.33184	0.820977	0.981584	0.667856	1.10374	0.569637	1.10439	0.957507	1.43115	1.26833
2022-2-9	1.34164	1.20693	0.690141	0.938118	0.700763	1.12574	0.567393	0.90699	0.760254	0.723279	0.679375	0.849287	0.380853	0.751526	1.38696	0.816702	0.941469	1.37235	1.03113
	0.65836	1.13687	0.676056	1.06188	0.72789	2.31421	0.788359	1.09301	0.803003	0.890814	0.636626	1.15071	0.472506	0.841138	1.55601	0.847251	1.05853	1.37401	1.23869
