# Supplementary material for: Unraveling the impact of AXIN1 mutations on HCC development: Insights from CRISPR/Cas9 repaired AXIN1-mutant liver cancer cell lines
Source: PLoS One. 2024 Jun 7;19(6):e0304607. doi: 10.1371/journal.pone.0304607 (PMC11161089; doi:10.1371/journal.pone.0304607)
Supplement: S2 File — (XLSX) [file pone.0304607.s013.xlsx]

## Sheet: Fig1D
	User: USER			Path: C:\Program Files (x86)\BMG\OPTIMA\User\Data\							File Name: 7375.dbf
	Test Name: SHAN								Date: 2021/12/16		Time: 15:41:07
	ID1: SHAN
	Luminescence
	JHH6		JHH7		HEP3B		HUH1		SNU423
	Raw Data (LENS)
	1	2	3	4	5	6	7	8	9	10	11	12
A	36882		64178		490715		18002		39005		0
B		41312		53830		500874		19626		48131		0
C	37914		61097		473600		17994		40274		0
D		5879		15040		13965		11603		772		0
E	6359		17555		14538		9361		738		0
F		5868		16265		15330		12412		799		0
G	0		0
H
	User: USER			Path: C:\Program Files (x86)\BMG\OPTIMA\User\Data\							File Name: 7376.dbf
	Test Name: SHAN								Date: 2021/12/16		Time: 15:43:52
	ID1: HCC-WRE/MRE-R
	Luminescence
	Raw Data (LENS)
	1	2	3	4	5	6	7	8	9	10	11	12
A	89580		27864		52981		282253		12191		0
B		99740		28437		56961		298129		13865		0
C	81898		26033		48970		277594		12494		0
D		58903		25114		43376		358089		11698		0
E	59233		22543		46967		325732		12519		0
F		59530		26201		45874		362500		12477		0
G	0		0
H
	0.411721		2.30326		9.26209		0.0637797		3.19949
		0.414197		1.89296		8.79328		0.0658306		3.4714
	0.462942		2.34691		9.67123		0.0648213		3.22347
		0.0998082		0.598869		0.321952		0.0324026		0.0659942
	0.107356		0.778734		0.309536		0.0287383		0.0589504
		0.0985721		0.620778		0.334176		0.03424		0.0640378
	AVERAGE MRE
	0.101912		0.666127		0.321888		0.0317936		0.0629941
	4.03997		3.45769		28.7742		2.00605		50.7903
		4.06426		2.84173		27.3178		2.07056		55.1068
	4.54256		3.52321		30.0453		2.03881		51.1709

## Sheet: Fig2C
		WRE normalized to Renilla						Relative parental
JHH6	Parental	Homo-C12	Homo-E12				Parental	Homo-C12	Homo-E12
	0.012638	0.00714476	0.00895674				0.990245	0.559843	0.701822
	0.0129168	0.00600666	0.0090994				1.01211	0.470676	0.712948
	0.0153361	0.00590292	0.00656858				1.20165	0.462527	0.514711
	0.0146865	0.00523148	0.00636009				1.15079	0.409873	0.498335
	0.00999899	0.00469269	0.00511738				0.783467	0.367718	0.40094
	0.0109985	0.00600622	0.00457957				0.861743	0.470597	0.358864
	0.800912	0.469322	1.21241				1.07182	0.628071	1.62251
	0.564007	0.639281	0.529185				0.754784	0.85552	0.708183
	0.87681	0.447315	0.410929				1.17339	0.598621	0.549927
	0.312257	0.142459	0.158856				0.812675	0.370761	0.413436
	0.420818	0.108259	0.167408				1.09521	0.281752	0.435693
	0.419626	0.128971	0.152886				1.09211	0.335658	0.397898
	2.4548	0.210468	0.767275				1.23882	0.106213	0.387206
	1.1839	0.156814	0.853353				0.597459	0.079137	0.430646
	2.30599	0.196358	1.17476				1.16372	0.099092	0.592845
JHH7	Parental	Homo-A6	Homo-A8	Homo-B9			Parental	Homo-A6	Homo-A8	Homo-B9
		0.181753						0.181753
	1.03483		0.683622				0.433656		0.683622
		0.317053						0.317053
	1.80877						0.757986
		0.177518						0.177518
	4.31527		0.851907				1.80836		0.851907
	1.29411			0.182074			1.29411			0.182074
	0.941956			0.576893			0.941956			0.576893
	0.763931			0.564472			0.763931			0.564472
	1.47481	0.111551	0.0962229	0.194678			1.09971	0.0831786	0.0717493	0.145163
	1.30873	0.0992404	0.102302	0.0654339			0.975861	0.0739994	0.076282	0.0487913
	1.23976	0.101686	0.150808	0.0963659			0.924433	0.0758226	0.112451	0.071856
Hep3B	Parental	Homo-A8	Homo-F10	Homo-G9			Parental	Homo-A8	Homo-F10	Homo-G9
	0.960187		0.239043				0.960187		0.239043
		0.0700126		0.0615778				0.0700126		0.0615778
	1.0176		0.310978				1.0176		0.310978
		0.0426204		0.0516848				0.0426204		0.0516848
	1.02221		0.302937				1.02221		0.302937
		0.0619978		0.0587639				0.0619978		0.0587639
	4.98999	0.104994	0.037737	0.0300354			0.875056	0.018412	0.00661764	0.00526708
	5.33854	0.114341	0.0412676	0.0438434			0.936178	0.0200511	0.00723677	0.00768847
	6.77892	0.106689	0.0718123	0.0489014			1.18877	0.0187093	0.0125932	0.00857546
HuH1	Parental	Homo-2G5	Homo-2H3	Homo-2H5	HETERO-2B3		Parental	Homo-2G5	Homo-2H3	Homo-2H5	HETERO-2B3
	2.40949			0.129945			0.830888			0.0448104
	2.58419			0.407168	0.0705614		0.891134			0.140408	0.0243324
	3.706			0.345326	0.416335		1.27798			0.119082	0.143569
	2.8785	1.04754					0.920333	0.334926
			1.20268						0.384529
	2.56396	0.75508					0.819765	0.241419
			0.498866						0.1595
	3.94057	1.21777					1.2599	0.389352
			0.323864						0.103548
	3.15028	0.352576	0.349908	0.604271	0.657928		1.15304	0.129047	0.128071	0.221171	0.24081
	2.31401	0.322656	0.401242	0.342226	0.574759		0.846957	0.118096	0.14686	0.125259	0.210369
SNU423	Parental	Hetero-2B10	Hetero-2D3				Parental	Hetero-2B10	Hetero-2D3
	225.088	1.72886	6.83352				1.41375	0.0108587	0.0429205
	132.931	1.89963	4.9776				0.834921	0.0119314	0.0312637
	119.622	1.71813	8.31915				0.751329	0.0107913	0.0522515
	107.088	17.0735	19.2605				1.65291	0.26353	0.297287
	47.544	10.2691	12.9261				0.733844	0.158504	0.199514
	39.7307	11.0116	17.0184				0.613245	0.169964	0.262679

## Sheet: Fig2D
NOMAIZAIED FROM Figs5	JHH6	Parental	Homo-C12	Homo-E12
		34.0368	3.41236	3.32573
		12.9075	2.6703	0
		91.5734	5.97396	5.07607
		50.6189	5.43833	8.39555
		45.9108	4.54657	4.61304
		42.5969	3.95899	4.14104
	JHH7	Parental	Homo-A6	Homo-A8	Homo-B9
		1611.16	21.8019	44.336	58.3729
		1740.43	17.3327	19.662	30.5631
		2793.84	31.7675	33.4761	54.4452
		4663.67	46.2146	101.434	133.575
		4036.05	42.3789	33.1159	135.731
		4624.69	0	21.5405	97.8337
	Hep3B	Parental	Homo-A8	Homo-F10	Homo-G9
		5.14226	2.91193	3.33306	2.06255
		5.63902	3.09193	3.01737	1.9074
		5.56351	3.74013	3.97394	1.25811
		5.80673	4.07615	2.69917	2.14329
		5.66039	3.2952	2.47752	2.59636
		5.07355	2.51269	2.13852	2.11756
	HuH1	Parental	Homo-2G5	Homo-2H3	Homo-2H5	HETERO-2B3
		5420.58	2.73588	12.812	49.3447	42.8123
		5372.11	6.15634	10.053	43.3842	37.6408
		4551.43	4.92792	7.48374	42.9375	37.2533
		4447.59	3.91478	5.56898	76.7242	2.73121
		7671.75	6.58168	8.73221	74.3617	3.04392
		5948.97	2.46251	9.58355	70.448	1.85724
	SNU423	Parental	Hetero-2B10	Hetero-2D3
		106.958	17.1536	33.4527
		165.665	21.913	31.8421
		120.978	47.8445	40.7131
		204.985	36.915	62.4432
		169.184	34.3285	58.8277
		153.656	25.5501	50.2833

## Sheet: Fig4A
JHH6	Parental						Homo-C12						Homo-E12
L-Control	0.0306875	0.0239549	0.0374802	0.0212535	0.0182771	0.0185432	0.0188102	0.0300696	0.0221643	0.0122407	0.0139505	0.012063		0.0385744	0.0344769	0.0401843	0.0274416	0.0198613
L-WNT3A	0.239979	0.396198	0.175642	0.193006	0.247545	0.1202	0.993868	0.988796	1.78141	0.632225	0.852782	0.527391	1.42697	0.925155	1.38789	1.04947	0.775229	0.962213
JHH7	Parental						Homo-A6						Homo-A8						Homo-B9
L-Control	0.464629	0.338193	0.274276	0.30386	0.240518	0.406241	0.013592	0.0213294	0.0113291	0.0137966	0.00775374	0.0183692	0.0481576	0.133582	0.039164	0.0558971	0.0500915	0.0532436	0.0157448	0.0498868	0.0488127	0.0157136	0.0176314	0.019856
L-WNT3A	0.541674	1.06375	1.09508	0.548076	0.905436	0.630414	0.122672	0.182054	0.121845	0.156157	0.126467	0.191813	0.172818	0.240897	0.206604	0.202346	0.211615	0.211923	0.523745	0.569086	1.00577	0.552082	0.543859	0.757341
Hep3B	Parental						Homo-A8						Homo-F10						Homo-G9
L-Control	1.33808	1.66817	1.84482	1.00342	0.839595	0.94335	0.0149322	0.0145121	0.0149826	0.00790544	0.00689687	0.00815576	0.0199092	0.0156749	0.017102	0.00817259	0.00837381	0.00810815	0.00724533	0.0101265	0.01045	0.00283357	0.00377987	0.00289406
L-WNT3A	2.1126	2.15064	2.1632	1.01214	1.06355	1.05288	1.56082	1.88056	1.90982	0.735824	0.941872	0.953862	0.992664	0.662213	0.671358	0.391298	0.329035	0.425906	1.94278	2.27962	2.17977	0.549833	0.544398	0.813388
HuH1	Parental						Homo-2G5						Homo-2H3						Homo-2H5						HETERO-2B3
L-Control	0.721363	0.967431	1.31121	1.04232	0.466293	1.49135	0.327386	0.27446	0.383333	0.265403	0.309677	0.271421	0.467053	2.56389	0.395808	0.29631	0.452025	0.624392	0.228235	0.442497	0.196014	0.377894	0.224122	0.499488	0.289691	0.206698	0.214841	0.167005	0.251226	0.556165
L-WNT3A	1.09691	1.31376	1.63542	4.81554	2.90787	1.51361	2.29041	0.610963	0.959772	0.47968	1.87992	0.917952	2.20561	4.99556	0.863418	2.30994	0.251828	0.235126	0.651674	0.947443	0.553306	0.655817	2.18974	0.258632	0.926857	0.976749	0.876499	0.767431	0.434605	0.349175
SNU423	Parental						Hetero-2B10						Hetero-2D3
L-Control	3.48379	2.05743	1.85144	3.54187	1.65904	1.70985	0.0267583	0.0294015	0.0265923	0.0135989	0.011084	0.0145506	0.115593	0.0841988	0.140723	0.0872056	0.0694677	0.0888817
L-WNT3A	9.7335	11.1582	10.3642	10.5124	10.3687	10.3431	2.43593	1.73459	2.69016	2.23662	2.2794	2.28991	5.81368	9.05678	5.20443	5.1398	7.92855	7.1706

## Sheet: FigS2A
			WRE normalized to Renilla					Relative ev
		EV	EV+WNT3a	WT	deleJHH7		EV	EV+WNT3a	WT	deleJHH7
		0.115122	3.32592	0.113343	21.0285		0.686984	19.8472	0.676368	21.0285
		0.259121	4.19655	0.178125	32.0665		1.54629	25.0427	1.06295	32.0665
		0.128485	3.06293	0.222751	33.0874		0.766727	18.2779	1.32926	33.0874
		0.435918	2.32215	0.221011	1.13601		1.19825	6.3831	0.607512	3.12264
		0.308352	3.89089	0.389273	2.48531		0.847594	10.6952	1.07003	6.83159
		0.34712	6.1082	0.336238	0.540421		0.95416	16.7902	0.924246	1.4855
		0.264943	1.0222	0.168026	2.8702		1.10657	4.26934	0.701778	11.9877
		0.233533	0.832303	0.154783	2.6336		0.975377	3.47621	0.646469	10.9995
		0.219809	0.95411	0.150189	2.69496		0.918057	3.98495	0.62728	11.2558

## Sheet: FigS5
		Parental						Homo-C12						Homo-E12
JHH6	siControl	0.0146865	0.00999899	0.0109985	0.0129695	0.0155881	0.016863	0.00523148	0.00469269	0.00600622	0.00667651	0.00611114	0.00792339	0.00636009	0.00511738	0.00457957	0.00569389	0.00505868	0.0076571
	siAXIN2	0.46009	0.174476	1.23784	0.684238	0.620597	0.575801	0.020839	0.0163073	0.0364824	0.0332114	0.0277655	0.0241772	0.0191045	0	0.0291592	0.0482279	0.0264994	0.023788
		Parental						Homo-A6						Homo-A8						Homo-B9
JHH7	siControl	0.0102497	0.00848132	0.0110628	0.0167954	0.0196893	0.0257053	0.00194404	0.00222595	0.00318624	0.00124139	0.00216326	0.00648362	0.00141899	0.00111233	0.00196473	0.00122101	0.00296825	0.0022197	0.00148684	0.00142961	0.0017452	0.00197249	0.0026277	0.00376939
	siAXIN2	24.7001	26.6819	42.8313	71.4969	61.8752	70.8995	0.0626606	0.0498158	0.0913027	0.132825	0.121801		0.0805807	0.0357357	0.0608428	0.184356	0.0601881	0.0391498	0.126778	0.0663792	0.118248	0.290108	0.294791	0.212482
		Parental						Homo-A8						Homo-F10						Homo-G9
Hep3B	siControl	0.432212	0.443509	0.483492	0.530615	0.65593	0.61211	0.009376	0.009232	0.009594	0.018934	0.010974	0.012902	0.017591	0.018718	0.013527	0.017206	0.021543	0.019809	0.002372	0.005303	0.005301	0.005964	0.006118	0.024904
	siAXIN2	2.70643	2.96788	2.92814	3.05615	2.97913	2.67027	0.034463	0.036594	0.044265	0.048242	0.038999	0.029738	0.060214	0.054511	0.071791	0.048762	0.044758	0.038634	0.017175	0.015883	0.010476	0.017847	0.02162	0.017633
		Parental						Homo-2G5						Homo-2H3						Homo-2H5						HETERO-2B3
HuH1	siControl	0.011639	0.01583	0.014992	0.015862	0.010308	0.006827	0.003945	0.001823	0.002217	0.000908	0.001311	0.002029	0.002774	0.002883	0.002856	0.001001	0.002087	0.000995	0.001555	0.002129	0.001941	0.002015	0.002145	0.002066	0.001555	0.002129	0.001941	0.002247	0.003002	0.002786
	siAXIN2	68.1712	67.5617	57.2404	55.9345	96.4827	74.8163	0.005578	0.012551	0.010046	0.007981	0.013418	0.00502	0.026897	0.021105	0.015711	0.011691	0.018332	0.020119	0.097469	0.085696	0.084813	0.151552	0.146885	0.139154	0.097469	0.085696	0.084813	0.006218	0.00693	0.004228
		Parental						Hetero-2B10						Hetero-2D3
SNU423	siControl	0.16462	0.111066	0.12799	0.227099	0.261416	0.331418	0.004531	0.004689	0.007639	0.006784	0.008995	0.011092	0.005062	0.008729	0.006567	0.006154	0.008371	0.020282
	siAXIN2	21.8125	33.7848	24.6716	41.8036	34.5026	31.3359	0.125022	0.15971	0.348708	0.26905	0.250198	0.186219	0.307572	0.292763	0.374326	0.574117	0.540876	0.462316
