# Supplementary material for: Unraveling the impact of AXIN1 mutations on HCC development: Insights from CRISPR/Cas9 repaired AXIN1-mutant liver cancer cell lines
Source: PLoS One. 2024 Jun 7;19(6):e0304607. doi: 10.1371/journal.pone.0304607 (PMC11161089; doi:10.1371/journal.pone.0304607)
Supplement: S3 File — (XLSX) [file pone.0304607.s014.xlsx]

## Sheet: Fig3b
NUMBER							SIZE
JHH6	Parental	Homo-C12	Homo-E12			JHH6	Parental	Homo-C12	Homo-E12
	330	122	200				1232.09	818.439	1133.7
	434	188	211				1260.38	969.497	1140.63
	408	166	193				1224.02	949.333	1173.05
	386	163	202				1193.44	878.551	1138.83
	401	233	201				1220.28	902.762	1117.89
	407	170	174				1216.81	888.772	1155.06
	347	76	173				1151.2	959.282	1137.92
	338	60	163				1138.48	998.57	1130.57
	336	58	153				1127.98	832.249	1143.29
	335	49	178				1127.14	909.658	1127
	337	67	163				1115.03	934.956	1203.85
	343	42	126				1083.97	949.841	1118.77
JHH7	Parental	Homo-A6	Homo-A8	Homo-B9		Parental	Homo-A6	Homo-A8	Homo-B9
	94	12	121	13		557.798	528.549	510.366	344.189
	135	27	164	15		545.231	467.893	529.163	328.001
	114	19	137	7		543.628	404.316	519.129	365.088
	118	16	141	15		555.477	497.625	563.331	276.683
	115	28	144	14		559.69	472.331	537.106	324.655
	116	19	141	11		576.961	425.401	538.78	291.106
	258	28	16	2		1217.17	616.319	516.422	431.116
	238	41	12	3		1251.49	649.997	571.794	392.34
	260	36	9	1		1261.06	532.522	399.105	693.51
	254	25	5	2		1227.82	617.712	365.338	442.149
	257	29	15	2		1184.91	666.913	449.68	403.763
	250	28	11	1		1196.77	552.855	443.287	335.987
HEP3B	Parental	Homo-A8	Homo-F10	Homo-G9		Parental	Homo-A8	Homo-F10	Homo-G9
	138	98	60	108		890.503	908.635	732.442	716.705
	133	122	84	159		946.409	962.401	874.25	743.022
	125	122	67	118		877.065	882.191	825.261	716.819
	123	151	68	94		892.283	895.958	792.379	686.468
	138	140	69	99		960.745	973.742	795.229	740.485
	98	124	61	106		905.728	918.161	810.958	692.577
	299	163	190	206		938.773	961.91	992.635	806.474
	295	181	183	225		889.883	901.411	976.395	765.872
	292	168	166	230		912.358	849.504	1022.83	787.022
	336	169	191	218		883.356	863.63	1001.04	807.353
	309	173	179	223		908.275	891.449	957.319	816.911
	280	155	170	238		871.081	937.343	999.365	791.313
HuH1	Parental	Homo-2G5	Homo-2H3	Homo-2H5	Homo-2B3		Parental	Homo-2G5	Homo-2H3	Homo-2H5	Homo-2B3
	328	71	36	83	71		328	71	36	83	71
	354	75	65	120	75		354	75	65	120	75
	317	76	56	120	76		317	76	56	120	76
	320	63	62	109	63		320	63	62	109	63
	323	67	63	121	67		323	67	63	121	67
	311	69	56	138	69		311	69	56	138	69
	170	96	144	62	71		170	96	144	62	71
	128	94	122	83	83		128	94	122	83	83
	152	101	114	75	74		152	101	114	75	74
	157	85	132	73	66		157	85	132	73	66
	124	105	118	75	88		124	105	118	75	88
	147	93	136	88	94		147	93	136	88	94
SNU423	Parental	Hetero-2B10	Hetero-2D3			Parental	Hetero-2B10	Hetero-2D3
	378	120	126			830.35	821.385	673.205
	378	126	133			838.207	844.473	645.488
	360	121	123			812.219	830.345	651.557
	388	109	136			830.036	885.51	655.074
	350	140	175			824.886	768.227	664.749
	350	142	149			820.678	816.571	660.947
	150	98	106			1327.25	942.119	970.525
	157	98	93			1387.86	1045.8	921.871
	181	111	105			1356.55	873.387	975.899
	155	113	109			1389.88	978.877	1034.47
	159	99	110			1358.04	898.643	920.071
	152	90	77			1446.11	931.545	856.572

## Sheet: Fig5
NUMBER
JHH6	Parental						Homo-C12						Homo-E12
L-Control	347	338	336	335	337	343	173	163	153	178	163	126	76	60	58	49	67	42
L-WNT3A	233	223	175	220	245	201	298	320	309	304	284	281	116	118	78	100	119	99
SIZE
JHH6
	Parental						Homo-C12						Homo-E12
L-Control	1151.2	1138.48	1127.98	1127.14	1115.03	1083.97	1137.92	1130.57	1143.29	1127	1203.85	1118.77	959.282	998.57	832.249	909.658	934.956	949.841
L-WNT3A	1156.72	1183.49	1195.93	1169.99	1185.82	1191.55	1182.88	1158.72	1140.42	1167.53	1162.42	1173.73	981.166	984.658	954.287	1046.89	1040.6	1059.34
NORMALIZED TO L-CONTROL	Parental	Homo-C12	Homo-E12	SIZE	Parental	Homo-C12	Homo-E12
NUMBER	0.68664	1.87029	1.29546		1.02914	1.03438	1.05416
	0.657171	2.00837	1.02273		1.05296	1.01325	1.05791
	0.515717	1.93933	0.988636		1.06402	0.997249	1.02528
	0.64833	1.90795	0.835227		1.04095	1.02095	1.12477
	0.722004	1.78243	1.14204		1.05503	1.01648	1.11801
	0.592338	1.7636	0.715909		1.06013	1.02637	1.13815
JHH7
NUMBER	Parental						Homo-A6						Homo-A8						Homo-B9
L-Control	258	238	260	254	257	250	28	41	36	25	29	28	16	12	9	5	15	11	2	3	1	2	2	1
L-WNT3A	210	233	230	261	250	263	108	117	128	100	115	113	129	136	132	140	132	142	47	51	30	49	33	48
SIZE	Parental						Homo-A6						Homo-A8						Homo-B9
L-Control	1217.17	1251.49	1261.06	1227.82	1184.91	1196.77	616.319	649.997	532.522	617.712	666.913	552.855	516.422	571.794	399.105	365.338	449.68	443.287	431.116	392.34	693.51	442.149	403.763	335.987
L-WNT3A	1250.01	1248.64	1260.35	1155.1	1170.31	1180.91	895.013	992.576	975.292	834.155	902.174	877.254	1064.91	1099.68	1233.56	991.108	1162	1075.17	521.872	603.15	638.956	571.507	575.435	601.115
NORMALIZED TO L-CONTROL	Parental	Homo-A6	Homo-A8	Homo-B9	SIZE	Parental	Homo-A6	Homo-A8	Homo-B9
NUMBER	0.830587	3.46524	11.3824	25.6364		1.02192	1.47679	2.32714	1.1602
	0.921556	3.75401	12	27.8182		1.02079	1.63777	2.40313	1.3409
	0.90969	4.10695	11.6471	16.3636		1.03036	1.60925	2.69568	1.4205
	1.0323	3.20856	12.3529	26.7273		0.944324	1.37637	2.16586	1.27055
	0.988794	3.68984	11.6471	18		0.956756	1.4886	2.53932	1.27928
	1.04021	3.62567	12.5294	26.1818		0.965426	1.44749	2.34956	1.33637
Hep3B
NUMBER	Parental						Homo-A8						Homo-F10						Homo-G9
L-Control		295	292	336	309	280	163	181	168	169	173	155	190	183	166	191	179	170	206	225	230	218	223	238
L-WNT3A	325	294	322	305	341	298	170	176	189	175	169	153	178	174	178	187	205	154	169	241	234	225	229	210
SIZE	Parental						Homo-A8						Homo-F10						Homo-G9
L-Control	938.773	889.883	912.358	883.356	908.275	871.081	961.91	901.411	849.504	863.63	891.449	937.343	992.635	976.395	1022.83	1001.04	957.319	999.365	806.474	765.872	787.022	807.353	816.911	791.313
L-WNT3A	779.064	817.507	772.119	774.27	813.611	748.329	835.318	826.843	811.551	831.127	843.063	794.137	852.501	855.133	863.21	854.318	893.205	775.1	791.631	786.018	791.755	762.075	799.138	790.314
NORMALIZED TO L-CONTROL	Parental	Homo-A8	Homo-F10	Homo-G9	SIZE	Parental	Homo-A8	Homo-F10	Homo-G9
NUMBER	1.07473	1.0109	0.989805	0.756716		1.07473	1.0109	0.989805	0.756716
	0.972222	1.04658	0.967563	1.0791		0.972222	1.04658	0.967563	1.0791
	1.06482	1.12389	0.989805	1.04776		1.06482	1.12389	0.989805	1.04776
	1.0086	1.04063	1.03985	1.00746		1.0086	1.04063	1.03985	1.00746
	1.12765	1.00496	1.13994	1.02537		1.12765	1.00496	1.13994	1.02537
	0.98545	0.909812	0.856348	0.940299		0.98545	0.909812	0.856348	0.940299
huh1
NUMBER	Parental						Homo-2G5						Homo-2H3						Homo-2H5						Homo-2B3
L-Control	785.342	738.269	736.396	790.339	734.02	756.574	527.231	531.116	521.877	535.206	572.196	506.953	497.56	531.862	548.75	543.519	506.392	483.776	702.265	669.178	718.802	665.171	663.646	679.594	612.656	649.147	556.24	575.391	646.103	588.453
L-WNT3A	724.207	713.186	757.52	740.622	792.211	735.508	516.406	537.56	533.996	491.565	535.068	515.471	550.231	575.756	575.31	558.155	549.235	569.475	649.984	699.679	762.162	680.297	744.717	652.563	675.491	599.04	651.45	629.993	614.424	630.622
SIZE	Parental						Homo-2G5						Homo-2H3						Homo-2H5						Homo-2B3
L-Control	170	128	152	157	124	147	96	94	101	85	105	93	144	122	114	132	118	136	62	83	75	73	75	88	71	83	74	66	88	94
L-WNT3A	127	152	136	136	116	130	72	84	99	74	91	86	125	128	123	141	113	134	84	106	98	95	104	79	71	134	88	86	83	95
NORMALIZED TO L-CONTROL	Parental	Homo-2G5	Homo-2H3	Homo-2H5	Homo-2B3	SIZE	Parental	Homo-2G5	Homo-2H3	Homo-2H5	Homo-2B3
NUMBER	0.867882	0.752613	0.979112	1.10526	0.894958		0.956904	0.969903	1.0609	0.951509	1.11713
	1.03872	0.878049	1.00261	1.39474	1.68908		0.942342	1.00964	1.11012	1.02426	0.990697
	0.929385	1.03484	0.963446	1.28947	1.10924		1.00092	1.00294	1.10926	1.11572	1.07737
	0.929385	0.773519	1.10444	1.25	1.08403		0.978593	0.923248	1.07618	0.995883	1.04189
	0.792711	0.95122	0.885117	1.36842	1.04622		1.04676	1.00496	1.05898	1.09019	1.01614
	0.888383	0.898955	1.04961	1.03947	1.19748		0.971835	0.968147	1.09801	0.955283	1.04293
SNU423
NUMBER	Parental						Hetero-2B10						Hetero-2D3
L-Control	150	157	181	155	159	152	98	98	111	113	99	90	106	93	105	109	110	77
L-WNT3A	132	144	134	137	123	128	108	78	95	84	94	91	104	93	104	108	97	77
SIZE	Parental						Hetero-2B10						Hetero-2D3
L-Control	830.375	881.552	942.114	947.707	854.499	917.136	914.057	868.181	855.41	921.348	863.671	846.859	652.293	657.846	719.324	670.05	708.202	695.574
L-WNT3A	1290.01	1308.56	1317.95	1358.89	1477.41	1351.54	1056.06	1085.19	1055.58	1082.44	1127.75	1126.27	1078.5	1173.37	1115.86	1106.22	1126.25	1096.36
NORMALIZED TO L-CONTROL	Parental	Hetero-2B10	Hetero-2D3		SIZE	Parental	Hetero-2B10	Hetero-2D3
NUMBER	0.830189	1.06404	1.04			1.44044	1.20245	1.57703
	0.90566	0.768473	0.93			1.46116	1.23562	1.71576
	0.842767	0.935961	1.04			1.47164	1.20191	1.63166
	0.861635	0.827586	1.08			1.51736	1.23249	1.61756
	0.773585	0.926108	0.97			1.6497	1.28408	1.64685
	0.805031	0.896552	0.77			1.50915	1.2824	1.60314
