# Supplementary material for: Unraveling the impact of AXIN1 mutations on HCC development: Insights from CRISPR/Cas9 repaired AXIN1-mutant liver cancer cell lines
Source: PLoS One. 2024 Jun 7;19(6):e0304607. doi: 10.1371/journal.pone.0304607 (PMC11161089; doi:10.1371/journal.pone.0304607)
Supplement: S4 File — (XLSX) [file pone.0304607.s015.xlsx]

## Sheet: Fig3A
JHH6	parental												repaired-c12												repaired-e12
1D	0.0828	0.0761	0.0762	0.0778	0.0819	0.0773	0.117	0.1089	0.1189	0.1116	0.1172	0.1065	0.0951	0.1004	0.1041	0.1077	0.1128	0.0999	0.135	0.1388	0.1306	0.1266	0.1294	0.1359	0.0869	0.0825	0.0819	0.084	0.0867	0.0876	0.268	0.2364	0.2421	0.2114	0.2239	0.2156
3D	0.1144	0.1133	0.1155	0.1176	0.1091	0.1078	0.2389	0.2182	0.2051	0.2086	0.2017	0.1808	0.1728	0.1629	0.1893	0.1818	0.1596	0.163	0.3074	0.2607	0.2331	0.2116	0.2362	0.2353	0.1287	0.1338	0.1308	0.131	0.1352	0.1179	0.7548	0.5662	0.4826	0.4881	0.5284	0.4668
7D	0.9396	0.982	1.0161	0.9198	0.9838	0.9734	0.9719	0.9947	0.979	0.9205	1.0208	0.8957	0.8002	0.7738	0.754	0.7496	0.7665	0.7896	0.6775	0.598	0.5766	0.5954	0.5831	0.5872	0.6935	0.6961	0.6435	0.6995	0.6768	0.6916	0.8289	0.7396	0.6953	0.6674	0.6735	0.6778
JHH7	Parental														Homo-A6														Homo-A8														Homo-B9
1D	0.0717	0.0709	0.071	0.0724	0.0717	0.0721		0.0935	0.0939	0.1093		0.0982	0.1	0.1074	0.0731	0.0776	0.0759	0.074	0.0726	0.0743		0.1032	0.097	0.1137		0.131	0.1348	0.1401	0.0739	0.0755	0.075	0.0756	0.0761	0.0735		0.1057	0.1074	0.1182		0.1455	0.1351	0.1458	0.0723	0.0715	0.0689	0.0733	0.0757	0.0709
3D	0.1126	0.0978	0.1053	0.0934	0.112	0.1275	0.0832	0.0832	0.0721	0.087	0.1446	0.1296	0.1151	0.1119	0.0801	0.0809	0.0816	0.085	0.0853	0.0808	0.0929	0.0848	0.0873	0.0858	0.1356	0.1171	0.1006	0.1089	0.0733	0.0728	0.0839	0.0814	0.0804	0.08	0.1098	0.1077	0.1014	0.0984	0.219	0.1828	0.1714	0.1819	0.0687	0.0685	0.0745	0.0709	0.0742	0.0743	0.0775
7D	0.34	0.8515	0.7425	0.5375	0.5436	0.5065	0.3705	0.5198	0.3673	0.5113	1.1422	1.0248	0.9847	1.0577	0.1438	0.1763	0.2164	0.1806	0.1714	0.2472	0.1386	0.1466	0.1608	0.1517	0.3513	0.3203	0.3402	0.3269	0.0903	0.0933	0.1217	0.1028	0.1124	0.1243	0.4838	0.3949	0.4742	0.4626	0.6876	0.6938	0.8027	0.7069	0.0671	0.0696	0.0727	0.0695	0.0837	0.0779	0.1109
Hep3B	Parental												Homo-A8												Homo-F10												Homo-G9
1D	0.0709	0.0742	0.0722	0.0712	0.0693	0.0706	0.0891	0.0862	0.083	0.0799	0.0858	0.083	0.0787	0.0756	0.0763	0.0778	0.073	0.0757	0.074	0.0712	0.0725	0.0732	0.0742	0.0729	0.0795	0.0766	0.0777	0.0829	0.0785	0.0777	0.0718	0.075	0.0734	0.0725	0.0769	0.0755	0.087	0.0884	0.0906	0.0925	0.0825	0.0881	0.0673	0.0646	0.0681	0.0659	0.0664	0.0654
3D	0.0985	0.103	0.094	0.0957	0.0956	0.0986	0.1164	0.1049	0.1117	0.1038	0.1131	0.1111	0.0974	0.0999	0.0946	0.0936	0.0907	0.0993	0.0783	0.0811	0.0762	0.0807	0.0849	0.0842	0.104	0.1144	0.1022	0.1051	0.108	0.1114	0.0781	0.0809	0.0821	0.0831	0.0877	0.0756	0.1147	0.1172	0.1224	0.101	0.1119	0.1174	0.0672	0.0666	0.0708	0.0651	0.0665	0.0643
7D	0.2915	0.2959	0.3404	0.2871	0.2986	0.2931	0.32	0.3754	0.3688	0.3274	0.3161	0.3491		0.2332	0.2321	0.2473	0.2298	0.2281	0.2108	0.1921	0.2074	0.2457	0.2073	0.2421	0.2481	0.3027	0.285	0.2994	0.2756	0.2737	0.2439	0.1996	0.2104	0.219	0.2173	0.1967	0.2342	0.2535	0.2415	0.233	0.2256	0.2359	0.1407	0.1687	0.1674	0.1648	0.1551	0.1436
HUH1	Parental										Homo-2G5										Homo-2H3										Homo-2H5										Homo-2B3
1D	0.0783	0.0795	0.0807	0.0815	0.087	0.0796	0.0811	0.0825	0.0787	0.0793	0.0977	0.0924	0.0933	0.0994	0.1025	0.0996	0.0859	0.0883	0.0874	0.089	0.0829	0.0809	0.0824	0.0846	0.0875	0.0854	0.0946	0.095	0.0937	0.0944	0.1021	0.101	0.0929	0.0999	0.0975	0.0913	0.0734	0.0748	0.072	0.0741	0.1046	0.0975	0.0897	0.0925	0.0975	0.0824	0.077	0.0755	0.0731
3D	0.1075	0.1086	0.1121	0.1048	0.1045	0.1066	0.1233	0.1483	0.1278	0.1104	0.1058	0.1031	0.1157	0.1085	0.1142	0.1145	0.1512	0.137	0.1174	0.1133	0.0994	0.0909	0.0912	0.0877	0.0911	0.0916	0.1232	0.1259	0.1202	0.125	0.1103	0.1154	0.1137	0.1058	0.1058	0.1068	0.0872	0.0918	0.083	0.0831	0.1401	0.1184	0.1087	0.1028	0.0934	0.0966	0.0904	0.1013
7D	0.3632	0.3068	0.3247	0.3057	0.3078	0.29	0.3262	0.4177	0.4335	0.3794	0.2198	0.2423	0.2318	0.2118	0.227	0.2303	0.2985	0.3578	0.3565	0.363	0.2411	0.2472	0.2227	0.2321	0.2341	0.2418	0.2792	0.2762	0.2977	0.2713	0.2837	0.2554	0.2658	0.2249	0.2761	0.2299	0.1435	0.1379	0.1476	0.166	0.3054	0.3145	0.2951	0.2689	0.2441	0.1983	0.2076	0.23	0.2503
SNU423	Parental												Hetero-2B10												Hetero-2D3
1D	0.0729	0.0711	0.0724	0.0726	0.0705	0.0706	0.0712	0.0701	0.0705	0.0708	0.07	0.0713	0.0751	0.0739	0.0715	0.0701	0.0717	0.0713	0.065	0.0638	0.0643	0.0657	0.0652	0.0632	0.0617	0.0619	0.0635	0.0615	0.0608	0.0613	0.0638	0.0643	0.0632	0.0633	0.0641	0.0634
3D	0.1041	0.112	0.1079	0.1069	0.098	0.1048	0.1042	0.1012	0.102	0.1059	0.0983	0.0974	0.1021	0.1222	0.1242	0.1072	0.0997		0.0831		0.0833	0.0809	0.0803	0.4035	0.07	0.0696	0.0699	0.0727	0.0767	0.0933	0.0781	0.0768	0.0785	0.0812	0.0784	0.0786
7D	0.4474	0.4043	0.3884	0.3532	0.3304	0.3565	0.4244	0.4104	0.4376	0.3861	0.3787			0.3105	0.3261	0.2926		0.2491	0.2746	0.255	0.2498	0.2343			0.1792	0.1578	0.1703	0.1804	0.1562	0.143	0.238	0.2491	0.2805	0.235	0.251	0.2273
[truncated: 7 more columns]

## Sheet: Fig4B
JHH6	Parental												Parental+WNT3a												Homo-C12												Homo-C12+WNT3a												Homo-E12
1D	0.0828	0.0761	0.0762	0.0778	0.0819	0.0773	0.0802	0.0845	0.0865	0.087	0.0843	0.0779	0.0766	0.0771	0.0751	0.0766	0.0763	0.0751	0.0726	0.0816	0.0836	0.079	0.082	0.0742	0.0951	0.1004	0.1041	0.1077	0.1128	0.0999	0.0875	0.083	0.0931	0.0875	0.0891	0.0864	0.0962	0.0909	0.0886	0.0893	0.0887	0.0838	0.0796	0.0811	0.0828	0.0738	0.0748	0.0688	0.0869
3D	0.1144	0.1133	0.1155	0.1176	0.1091	0.1078	0.1686	0.1597	0.163	0.1508	0.1452	0.1518	0.1068	0.1034	0.1076	0.1063	0.1102	0.1158	0.1232	0.1575	0.1524	0.1503	0.162	0.1287	0.1728	0.1629	0.1893	0.1818	0.1596	0.163	0.2068	0.1703	0.1696	0.1829	0.195	0.1531	0.133	0.1211	0.1255	0.1234	0.1185	0.1224	0.1331	0.1255	0.1372	0.1234	0.1267	0.1289	0.1287
7D	0.9396	0.982	1.0161	0.9198	0.9838	0.9734	1.3141	1.1802	1.1782	1.1165	1.0956	1.1874	0.8004	0.8734	0.8532	0.8726	0.8655	0.7597	1.0118	1.0157	1.0769	0.9929	1.0341	1.1156	0.8002	0.7738	0.754	0.7496	0.7665	0.7896	0.8276	0.7687	0.7477	0.7279		0.6593	0.6717	0.7251	0.739	0.6745	0.6684	0.7328	0.6827	0.5752	0.5748	0.5654	0.572	0.6177	0.6935
JHH7	Parental																		Parental+Wnt3a																		Homo-A6
1D	0.0707	0.0699	0.0683	0.0704	0.0734	0.0704	0.0717	0.0709	0.071	0.0724	0.0717	0.0721	0.0623	0.0615	0.0605	0.0652	0.0652	0.0633	0.0739	0.0747	0.0753	0.0761	0.0782	0.0793	0.0736	0.0727	0.0734	0.0732	0.0696	0.0702	0.0629	0.0649	0.0652	0.0633	0.0629	0.0613	0.0753	0.0788	0.0831	0.0762	0.0758	0.0765	0.0731	0.0776	0.0759	0.074	0.0726	0.0743	0.14
3D	0.1331	0.1164	0.1113	0.1169	0.102	0.1131	0.1126	0.0978	0.1053	0.0934	0.112	0.1275	0.0964	0.0945	0.0733	0.0862	0.0933	0.0807	0.1023	0.1118	0.1124	0.0978	0.1169	0.1239	0.1146	0.1092	0.1137	0.1174	0.1091	0.1038	0.101	0.1056	0.0982	0.0945	0.1003	0.0987	0.0966	0.089	0.1024	0.0919	0.0956	0.1035	0.0801	0.0809	0.0816	0.085	0.0853	0.0808	0.2657
7D	1.056	0.8247	0.9221	1.0348	0.9178	0.8949	0.34	0.8515	0.7425	0.5375	0.5436	0.5065	0.9802	0.6621	0.6128	0.7691	0.7152	0.6878	1.0969	1.0443	1.0408	1.0365	1.03	1.0723	0.84	0.7135	0.8573	0.8523	0.7938	0.7157	0.8457	0.7946	0.8817	0.8191	0.745	1.1356	0.3048	0.2931	0.2696	0.3115	0.3059	0.313	0.1438	0.1763	0.2164	0.1806	0.1714	0.2472	0.9114
Hep3B	Parental												Parental+WNT3a												Homo-A8												Homo-A8+WNT3a												Homo-F10
1D	0.0891	0.0862	0.083	0.0799	0.0858	0.083	0.087	0.0894	0.0846	0.0859	0.0839	0.0876	0.0832	0.0803	0.0831	0.0807	0.0802	0.0806	0.088	0.0893	0.0931	0.0915	0.0883	0.0922	0.074	0.0712	0.0725	0.0732	0.0742	0.0729	0.0835	0.0826	0.087	0.0859	0.0872	0.0859	0.0694	0.0739	0.0725	0.0687	0.0727	0.0763	0.0869	0.0847	0.0838	0.0845	0.0897	0.088	0.0718
3D	0.1164	0.1049	0.1117	0.1038	0.1131	0.1111	0.1563	0.1753	0.1622	0.1693	0.1697	0.1663	0.1165	0.13	0.1271	0.1281	0.1144	0.1236	0.1728	0.1758	0.1645	0.1592	0.1666	0.178	0.0783	0.0811	0.0762	0.0807	0.0849	0.0842	0.1362	0.1213	0.1362	0.1362	0.1484	0.1354	0.0833	0.0825	0.0863	0.079	0.0837	0.0781	0.1407	0.139	0.1435	0.1501	0.1538	0.1485	0.0781
7D	0.32	0.3754	0.3688	0.3274	0.3161	0.3491	0.421	0.4364	0.5071	0.5294	0.3474		0.4833	0.4152	0.4399	0.4989	0.377	0.4996	0.2871	0.3193	0.5767	0.6331	0.602	0.4677	0.2108	0.1921	0.2074	0.2457	0.2073	0.2421	0.2137	0.185	0.2839	0.2099	0.2459	0.4939	0.2677	0.2705	0.2437	0.2105	0.273	0.2226	0.3684	0.4849	0.5634	0.5495	0.5416	0.4569	0.2439
HUH1	Parental														Parental+WNT3a														Homo-2G5														Homo-2G5+WNT3a
1D	0.0783	0.0795	0.0807	0.0815	0.087	0.0796	0.0811	0.0825	0.0787	0.0793	0.0863	0.0883	0.087	0.0907	0.0796	0.0803	0.0798	0.0864	0.0846	0.087	0.0775	0.0783	0.0823	0.0743	0.0882	0.0906	0.0918	0.0859	0.0977	0.0924	0.0933	0.0994	0.1025	0.0996	0.0859	0.0883	0.0874	0.089	0.0922	0.0987	0.0985	0.0968	0.0958	0.0988	0.0967	0.1055	0.1061	0.1207	0.0849
3D	0.1075	0.1086	0.1121	0.1048	0.1045	0.1066	0.1233	0.1483	0.1278	0.1104	0.1369	0.1391	0.1369	0.1312	0.1062	0.1094	0.1063	0.111	0.1173	0.1165	0.114	0.1089	0.111	0.1166	0.1275	0.1198	0.1318	0.1273	0.1058	0.1031	0.1157	0.1085	0.1142	0.1145	0.1512	0.137	0.1174	0.1133	0.1611	0.1603	0.1367	0.1349	0.1178	0.1117	0.1106	0.1134	0.1136	0.1178	0.1116
7D	0.3632	0.3068	0.3247	0.3057	0.3078	0.29	0.3262	0.4177	0.4335	0.3794	0.4356	0.4663	0.4575	0.4703	0.3386	0.3129	0.3271	0.3407	0.3032	0.3181	0.421	0.4591	0.4358	0.4362		0.5048	0.5074	0.5192	0.2198	0.2423	0.2318	0.2118	0.227	0.2303	0.2985	0.3578	0.3565	0.363	0.4482	0.4181	0.3675	0.3986	0.268	0.251	0.2881	0.2875	0.2447	0.2598	0.4194
SNU423	Parental																		Parental+Wnt3a																		Hetero-2B10
1D	0.0797	0.0824	0.0847	0.0814	0.0827	0.0806	0.0729	0.0711	0.0724	0.0726	0.0705	0.0706	0.0712	0.0701	0.0705	0.0708	0.07	0.0713	0.08	0.0778	0.0814	0.0849	0.0804	0.0786	0.0719	0.0721	0.0699	0.0729	0.0769	0.0708	0.0696	0.0686	0.0676	0.0691	0.073	0.0697	0.0722	0.07	0.0675	0.0656	0.0706	0.0688	0.0751	0.0739	0.0715	0.0701	0.0717	0.0713	0.065
3D	0.0933	0.0944	0.0977	0.0939	0.1012	0.0983	0.1041	0.112	0.1079	0.1069	0.098	0.1048	0.1042	0.1012	0.102	0.1059	0.0983	0.0974	0.1027	0.0959	0.1013	0.0962	0.0888	0.0924	0.1127	0.1094	0.1019	0.0961	0.1077	0.113	0.1012	0.1048	0.0925	0.0968	0.0978	0.0961	0.0753	0.0753	0.0753	0.0725	0.0782	0.0747	0.1021	0.1222	0.1242	0.1072	0.0997	0.6492	0.0831
7D	0.2633	0.2335	0.2974	0.255	0.2623	0.255	0.4474	0.4043	0.3884	0.3532	0.3304	0.3565	0.4244	0.4104	0.4376	0.3861	0.3787		0.2681	0.2258	0.2746	0.2265	0.2215	0.2104	0.3395	0.3508	0.351	0.3078	0.3441	0.4026	0.3865	0.3319	0.3121	0.369	0.3604	0.3734	0.1523	0.1424	0.1403	0.1392	0.1476	0.1386		0.3105	0.3261	0.2926		0.2491	0.2746
[truncated: 95 more columns]
