# Supplementary material for: Unraveling the impact of AXIN1 mutations on HCC development: Insights from CRISPR/Cas9 repaired AXIN1-mutant liver cancer cell lines
Source: PLoS One. 2024 Jun 7;19(6):e0304607. doi: 10.1371/journal.pone.0304607 (PMC11161089; doi:10.1371/journal.pone.0304607)
Supplement: S7 Table — (XLSX) [file pone.0304607.s022.xlsx]

## Sheet: Supp table 7  up or down
gene_id	GeneName	Up Hep3B	Up HuH1	Up JHH7	Up SNU423	Up JHH6	Down Hep3B	Down HuH1	Down JHH7	Down SNU423	Down JHH6
ENSG00000006534	ALDH3B1	TRUE	TRUE	TRUE	X	X	X	X	X	X	X
ENSG00000132669	RIN2	TRUE	TRUE	TRUE	X	X	X	X	X	X	X
ENSG00000184384	MAML2	TRUE	TRUE	TRUE	X	X	X	X	X	X	X
ENSG00000005421	PON1	TRUE	TRUE	X	X	X	X	X	X	X	X
ENSG00000134240	HMGCS2	TRUE	TRUE	X	X	X	X	X	X	X	X
ENSG00000177459	ERICH5	TRUE	TRUE	X	X	X	X	X	X	X	X
ENSG00000164220	F2RL2	TRUE	X	TRUE	TRUE	X	X	TRUE	X	X	X
ENSG00000084764	MAPRE3	TRUE	X	TRUE	X	X	X	X	X	X	X
ENSG00000099994	SUSD2	TRUE	X	TRUE	X	X	X	X	X	X	X
ENSG00000100100	PIK3IP1	TRUE	X	TRUE	X	X	X	X	X	X	X
ENSG00000106823	ECM2	TRUE	X	TRUE	X	X	X	X	X	X	X
ENSG00000115295	CLIP4	TRUE	X	TRUE	X	X	X	X	X	X	X
ENSG00000118523	CCN2	TRUE	X	TRUE	X	X	X	X	X	X	X
ENSG00000123240	OPTN	TRUE	X	TRUE	X	X	X	X	X	X	X
ENSG00000124942	AHNAK	TRUE	X	TRUE	X	X	X	X	X	X	X
ENSG00000131067	GGT7	TRUE	X	TRUE	X	X	X	X	X	X	X
ENSG00000134531	EMP1	TRUE	X	TRUE	X	X	X	X	X	X	X
ENSG00000135636	DYSF	TRUE	X	TRUE	X	X	X	X	X	X	X
ENSG00000139132	FGD4	TRUE	X	TRUE	X	X	X	X	X	X	X
ENSG00000146859	TMEM140	TRUE	X	TRUE	X	X	X	X	X	X	X
ENSG00000153071	DAB2	TRUE	X	TRUE	X	X	X	X	X	X	X
ENSG00000162645	GBP2	TRUE	X	TRUE	X	X	X	X	X	X	X
ENSG00000162909	CAPN2	TRUE	X	TRUE	X	X	X	X	X	X	X
ENSG00000163346	PBXIP1	TRUE	X	TRUE	X	X	X	X	X	X	X
ENSG00000163898	LIPH	TRUE	X	TRUE	X	X	X	X	TRUE	X	X
ENSG00000166840	GLYATL1	TRUE	X	TRUE	X	X	X	TRUE	X	X	X
ENSG00000168487	BMP1	TRUE	X	TRUE	X	X	X	TRUE	X	X	X
ENSG00000170271	FAXDC2	TRUE	X	TRUE	X	X	X	X	X	X	X
ENSG00000182902	SLC25A18	TRUE	X	TRUE	X	X	X	X	X	X	X
ENSG00000198853	RUSC2	TRUE	X	TRUE	X	X	X	X	X	X	X
ENSG00000205413	SAMD9	TRUE	X	TRUE	X	X	X	X	X	X	X
ENSG00000283154	IQCJ-SCHIP1	TRUE	X	TRUE	X	X	X	X	X	X	X
ENSG00000079308	TNS1	TRUE	X	X	X	TRUE	X	X	X	X	X
ENSG00000163453	IGFBP7	TRUE	X	X	X	TRUE	X	X	X	X	X
ENSG00000065325	GLP2R	TRUE	X	X	TRUE	X	X	X	X	X	X
ENSG00000077420	APBB1IP	TRUE	X	X	TRUE	X	X	X	X	X	X
ENSG00000112303	VNN2	TRUE	X	X	TRUE	X	X	X	X	X	X
ENSG00000139209	SLC38A4	TRUE	X	X	TRUE	X	X	X	X	X	X
ENSG00000164761	TNFRSF11B	TRUE	X	X	TRUE	X	X	X	X	X	X
ENSG00000197249	SERPINA1	TRUE	X	X	TRUE	X	X	X	X	X	X
ENSG00000197956	S100A6	TRUE	X	X	TRUE	X	X	X	X	X	X
ENSG00000213401	MAGEA12	TRUE	X	X	TRUE	X	X	X	X	X	X
ENSG00000214944	ARHGEF28	TRUE	X	X	TRUE	X	X	X	X	X	X
ENSG00000000971	CFH	TRUE	X	X	X	X	X	X	X	X	TRUE
ENSG00000010310	GIPR	TRUE	X	X	X	X	X	X	X	X	X
ENSG00000010404	IDS	TRUE	X	X	X	X	X	X	X	X	X
ENSG00000010704	HFE	TRUE	X	X	X	X	X	X	X	X	X
ENSG00000011028	MRC2	TRUE	X	X	X	X	X	X	X	X	X
ENSG00000013288	MAN2B2	TRUE	X	X	X	X	X	X	X	X	X
ENSG00000013364	MVP	TRUE	X	X	X	X	X	X	X	X	X
ENSG00000031081	ARHGAP31	TRUE	X	X	X	X	X	X	X	X	X
ENSG00000033100	CHPF2	TRUE	X	X	X	X	X	X	X	X	X
ENSG00000038295	TLL1	TRUE	X	X	X	X	X	X	X	X	X
ENSG00000039139	DNAH5	TRUE	X	X	X	X	X	X	X	X	X
ENSG00000048140	TSPAN17	TRUE	X	X	X	X	X	X	X	X	X
ENSG00000064652	SNX24	TRUE	X	X	X	X	X	X	X	X	X
ENSG00000064687	ABCA7	TRUE	X	X	X	X	X	X	X	X	X
ENSG00000064787	BCAS1	TRUE	X	X	X	X	X	X	X	X	X
ENSG00000065308	TRAM2	TRUE	X	X	X	X	X	X	X	X	X
ENSG00000065357	DGKA	TRUE	X	X	X	X	X	X	X	X	X
ENSG00000065485	PDIA5	TRUE	X	X	X	X	X	X	X	X	X
ENSG00000068078	FGFR3	TRUE	X	X	X	X	X	X	X	X	X
ENSG00000068885	IFT80	TRUE	X	X	X	X	X	X	X	X	X
ENSG00000069020	MAST4	TRUE	X	X	X	X	X	X	X	X	X
ENSG00000072364	AFF4	TRUE	X	X	X	X	X	X	X	X	X
ENSG00000072786	STK10	TRUE	X	X	X	X	X	X	X	X	X
ENSG00000074276	CDHR2	TRUE	X	X	X	X	X	X	X	X	X
ENSG00000074416	MGLL	TRUE	X	X	X	X	X	X	X	X	X
ENSG00000079393	DUSP13	TRUE	X	X	X	X	X	X	X	X	X
ENSG00000081791	DELE1	TRUE	X	X	X	X	X	X	X	X	X
ENSG00000085117	CD82	TRUE	X	X	X	X	X	X	X	X	X
ENSG00000085465	OVGP1	TRUE	X	X	X	X	X	X	X	X	X
ENSG00000086289	EPDR1	TRUE	X	X	X	X	X	X	X	TRUE	X
ENSG00000087494	PTHLH	TRUE	X	X	X	X	X	X	X	X	X
ENSG00000088836	SLC4A11	TRUE	X	X	X	X	X	X	X	X	X
ENSG00000091436	MAP3K20	TRUE	X	X	X	X	X	X	X	X	X
ENSG00000096093	EFHC1	TRUE	X	X	X	X	X	X	X	X	X
ENSG00000097096	SYDE2	TRUE	X	X	X	X	X	X	X	X	X
ENSG00000099337	KCNK6	TRUE	X	X	X	X	X	X	X	X	X
ENSG00000099860	GADD45B	TRUE	X	X	X	X	X	X	X	X	X
ENSG00000099957	P2RX6	TRUE	X	X	X	X	X	X	X	X	X
ENSG00000099998	GGT5	TRUE	X	X	X	X	X	X	X	X	TRUE
ENSG00000100003	SEC14L2	TRUE	X	X	X	X	X	X	X	X	X
ENSG00000100116	GCAT	TRUE	X	X	X	X	X	X	X	X	X
ENSG00000100307	CBX7	TRUE	X	X	X	X	X	X	X	X	X
ENSG00000100311	PDGFB	TRUE	X	X	X	X	X	X	X	X	X
ENSG00000100342	APOL1	TRUE	X	X	X	X	X	X	X	X	X
ENSG00000100644	HIF1A	TRUE	X	X	X	X	X	X	X	X	X
ENSG00000102271	KLHL4	TRUE	X	X	X	X	X	X	X	X	X
ENSG00000102780	DGKH	TRUE	X	X	X	X	X	X	X	X	X
ENSG00000105971	CAV2	TRUE	X	X	X	X	X	X	X	X	X
ENSG00000105974	CAV1	TRUE	X	X	X	X	X	X	X	X	X
ENSG00000106025	TSPAN12	TRUE	X	X	X	X	X	X	X	X	X
ENSG00000106688	SLC1A1	TRUE	X	X	X	X	X	X	X	X	X
ENSG00000106780	MEGF9	TRUE	X	X	X	X	X	X	X	X	X
ENSG00000108679	LGALS3BP	TRUE	X	X	X	X	X	X	X	X	X
ENSG00000108846	ABCC3	TRUE	X	X	X	X	X	X	X	X	X
ENSG00000109846	CRYAB	TRUE	X	X	X	X	X	X	X	X	X
ENSG00000110090	CPT1A	TRUE	X	X	X	X	X	X	X	X	X
ENSG00000110455	ACCS	TRUE	X	X	X	X	X	X	X	X	X
ENSG00000110719	TCIRG1	TRUE	X	X	X	X	X	X	X	X	X
ENSG00000111801	BTN3A3	TRUE	X	X	X	X	X	X	X	X	X
ENSG00000112139	MDGA1	TRUE	X	X	X	X	X	X	X	X	X
ENSG00000112367	FIG4	TRUE	X	X	X	X	X	X	X	X	X
ENSG00000112414	ADGRG6	TRUE	X	X	X	X	X	X	X	X	X
ENSG00000113070	HBEGF	TRUE	X	X	X	X	X	X	X	X	X
ENSG00000113140	SPARC	TRUE	X	X	X	X	X	X	X	X	X
ENSG00000113369	ARRDC3	TRUE	X	X	X	X	X	X	X	X	X
ENSG00000113742	CPEB4	TRUE	X	X	X	X	X	X	X	X	X
ENSG00000114638	UPK1B	TRUE	X	X	X	X	X	X	X	X	X
ENSG00000115415	STAT1	TRUE	X	X	X	X	X	X	X	X	X
ENSG00000115457	IGFBP2	TRUE	X	X	X	X	X	X	X	X	X
ENSG00000115594	IL1R1	TRUE	X	X	X	X	X	X	X	X	X
ENSG00000115840	SLC25A12	TRUE	X	X	X	X	X	X	X	X	X
ENSG00000116260	QSOX1	TRUE	X	X	X	X	X	X	X	X	X
ENSG00000116667	C1orf21	TRUE	X	X	X	X	X	X	X	X	X
ENSG00000116675	DNAJC6	TRUE	X	X	X	X	X	X	X	X	X
ENSG00000116678	LEPR	TRUE	X	X	X	X	X	X	X	X	X
ENSG00000116977	LGALS8	TRUE	X	X	X	X	X	X	X	X	X
ENSG00000119632	IFI27L2	TRUE	X	X	X	X	X	X	X	X	X
ENSG00000119699	TGFB3	TRUE	X	X	X	X	X	X	X	X	X
ENSG00000119917	IFIT3	TRUE	X	X	X	X	X	X	X	X	X
ENSG00000119922	IFIT2	TRUE	X	X	X	X	X	X	X	X	X
ENSG00000120129	DUSP1	TRUE	X	X	X	X	X	X	X	X	X
ENSG00000120306	CYSTM1	TRUE	X	X	X	X	X	X	X	X	X
ENSG00000120341	SEC16B	TRUE	X	X	X	X	X	X	X	X	X
ENSG00000120594	PLXDC2	TRUE	X	X	X	X	X	X	X	X	X
ENSG00000120725	SIL1	TRUE	X	X	X	X	X	X	X	X	X
ENSG00000121895	TMEM156	TRUE	X	X	X	X	X	X	X	X	X
ENSG00000123384	LRP1	TRUE	X	X	X	X	X	X	X	X	X
ENSG00000124813	RUNX2	TRUE	X	X	X	X	X	X	X	X	X
ENSG00000125148	MT2A	TRUE	X	X	X	X	X	X	X	X	X
ENSG00000125388	GRK4	TRUE	X	X	X	X	X	X	X	X	X
ENSG00000125730	C3	TRUE	X	X	X	X	X	X	X	X	X
ENSG00000127419	TMEM175	TRUE	X	X	X	X	X	X	X	X	X
ENSG00000128298	BAIAP2L2	TRUE	X	X	X	X	X	X	X	X	X
ENSG00000128335	APOL2	TRUE	X	X	X	X	X	X	X	X	X
ENSG00000128342	LIF	TRUE	X	X	X	X	X	X	X	X	X
ENSG00000128590	DNAJB9	TRUE	X	X	X	X	X	X	X	X	X
ENSG00000128604	IRF5	TRUE	X	X	X	X	X	X	X	TRUE	X
ENSG00000130363	RSPH3	TRUE	X	X	X	X	X	X	X	X	X
ENSG00000130590	SAMD10	TRUE	X	X	X	X	X	X	X	X	X
ENSG00000131037	EPS8L1	TRUE	X	X	X	X	X	X	X	X	X
ENSG00000131437	KIF3A	TRUE	X	X	X	X	X	X	X	X	X
ENSG00000133121	STARD13	TRUE	X	X	X	X	X	X	X	X	X
ENSG00000133321	PLAAT4	TRUE	X	X	X	X	X	X	X	X	X
ENSG00000133460	SLC2A11	TRUE	X	X	X	X	X	X	X	X	X
ENSG00000134982	APC	TRUE	X	X	X	X	X	X	X	X	X
ENSG00000135052	GOLM1	TRUE	X	X	X	X	X	X	X	X	X
ENSG00000135114	OASL	TRUE	X	X	X	X	X	X	X	X	X
ENSG00000135373	EHF	TRUE	X	X	X	X	X	X	X	X	X
ENSG00000135931	ARMC9	TRUE	X	X	X	X	X	X	X	X	X
ENSG00000136542	GALNT5	TRUE	X	X	X	X	X	X	X	X	X
ENSG00000136881	BAAT	TRUE	X	X	X	X	X	X	X	X	X
ENSG00000137393	RNF144B	TRUE	X	X	X	X	X	X	X	X	X
ENSG00000137767	SQOR	TRUE	X	X	X	X	X	X	X	X	X
ENSG00000138131	LOXL4	TRUE	X	X	X	X	X	X	X	X	X
ENSG00000138378	STAT4	TRUE	X	X	X	X	X	X	X	X	X
ENSG00000138496	PARP9	TRUE	X	X	X	X	X	X	X	X	X
ENSG00000140323	DISP2	TRUE	X	X	X	X	X	X	X	X	X
ENSG00000140416	TPM1	TRUE	X	X	X	X	X	X	X	X	X
ENSG00000140479	PCSK6	TRUE	X	X	X	X	X	X	X	X	X
ENSG00000143248	RGS5	TRUE	X	X	X	X	X	X	X	X	X
ENSG00000143375	CGN	TRUE	X	X	X	X	X	X	X	X	X
ENSG00000143797	MBOAT2	TRUE	X	X	X	X	X	X	X	X	X
ENSG00000143842	SOX13	TRUE	X	X	X	X	X	X	X	X	X
ENSG00000144061	NPHP1	TRUE	X	X	X	X	X	X	X	X	X
ENSG00000144642	RBMS3	TRUE	X	X	X	X	X	X	X	X	X
ENSG00000144677	CTDSPL	TRUE	X	X	X	X	X	X	X	X	X
ENSG00000144908	ALDH1L1	TRUE	X	X	X	X	X	X	X	X	X
ENSG00000145284	SCD5	TRUE	X	X	X	X	X	X	X	X	X
ENSG00000145321	GC	TRUE	X	X	X	X	X	X	X	X	X
ENSG00000145623	OSMR	TRUE	X	X	X	X	X	X	X	X	X
ENSG00000146072	TNFRSF21	TRUE	X	X	X	X	X	X	X	X	X
ENSG00000146416	AIG1	TRUE	X	X	X	X	X	X	X	X	X
ENSG00000147408	CSGALNACT1	TRUE	X	X	X	X	X	X	X	X	X
ENSG00000147526	TACC1	TRUE	X	X	X	X	X	X	X	X	X
ENSG00000147883	CDKN2B	TRUE	X	X	X	X	X	X	X	X	X
ENSG00000148154	UGCG	TRUE	X	X	X	X	X	X	X	X	X
ENSG00000150938	CRIM1	TRUE	X	X	X	X	X	X	X	X	X
ENSG00000151388	ADAMTS12	TRUE	X	X	X	X	X	X	X	X	X
ENSG00000151474	FRMD4A	TRUE	X	X	X	X	X	X	X	X	X
ENSG00000151690	MFSD6	TRUE	X	X	X	X	X	X	X	X	X
ENSG00000151914	DST	TRUE	X	X	X	X	X	X	X	X	X
ENSG00000152127	MGAT5	TRUE	X	X	X	X	X	X	X	X	X
ENSG00000153029	MR1	TRUE	X	X	X	X	X	X	X	X	X
ENSG00000153558	FBXL2	TRUE	X	X	X	X	X	X	X	X	X
ENSG00000154240	CEP112	TRUE	X	X	X	X	X	X	X	X	X
ENSG00000154358	OBSCN	TRUE	X	X	X	X	X	X	X	X	X
ENSG00000155850	SLC26A2	TRUE	X	X	X	X	X	X	X	X	X
ENSG00000157379	DHRS1	TRUE	X	X	X	X	X	X	X	X	X
ENSG00000158050	DUSP2	TRUE	X	X	X	X	X	X	X	X	X
ENSG00000159214	CCDC24	TRUE	X	X	X	X	X	X	X	X	X
ENSG00000159348	CYB5R1	TRUE	X	X	X	X	X	X	X	X	X
ENSG00000160691	SHC1	TRUE	X	X	X	X	X	X	X	X	X
ENSG00000161011	SQSTM1	TRUE	X	X	X	X	X	X	X	X	X
ENSG00000163191	S100A11	TRUE	X	X	X	X	X	X	X	X	X
ENSG00000163430	FSTL1	TRUE	X	X	X	X	X	X	X	X	X
ENSG00000163449	TMEM169	TRUE	X	X	X	X	X	X	X	X	X
ENSG00000163491	NEK10	TRUE	X	X	X	X	X	X	X	X	X
ENSG00000163697	APBB2	TRUE	X	X	X	X	X	X	X	X	X
ENSG00000164023	SGMS2	TRUE	X	X	X	X	X	X	X	X	X
ENSG00000164120	HPGD	TRUE	X	X	X	X	X	X	X	TRUE	X
ENSG00000164442	CITED2	TRUE	X	X	X	X	X	X	X	X	X
ENSG00000164463	CREBRF	TRUE	X	X	X	X	X	X	X	X	X
ENSG00000164465	DCBLD1	TRUE	X	X	X	X	X	X	X	X	X
ENSG00000164823	OSGIN2	TRUE	X	X	X	X	X	X	X	X	X
ENSG00000165475	CRYL1	TRUE	X	X	X	X	X	X	X	X	X
ENSG00000165507	DEPP1	TRUE	X	X	X	X	X	X	X	X	X
ENSG00000165915	SLC39A13	TRUE	X	X	X	X	X	X	X	X	X
ENSG00000165996	HACD1	TRUE	X	X	X	X	X	X	X	X	X
ENSG00000166035	LIPC	TRUE	X	X	X	X	X	X	X	X	X
ENSG00000166816	LDHD	TRUE	X	X	X	X	X	X	X	X	X
ENSG00000166912	MTMR10	TRUE	X	X	X	X	X	X	X	X	X
ENSG00000167701	GPT	TRUE	X	X	X	X	X	X	X	X	X
ENSG00000167880	EVPL	TRUE	X	X	X	X	X	X	X	X	X
ENSG00000168702	LRP1B	TRUE	X	X	X	X	X	X	X	X	X
ENSG00000168899	VAMP5	TRUE	X	X	X	X	X	X	X	X	X
ENSG00000169093	ASMTL	TRUE	X	X	X	X	X	X	X	X	X
ENSG00000169231	THBS3	TRUE	X	X	X	X	X	X	X	X	X
ENSG00000169241	SLC50A1	TRUE	X	X	X	X	X	X	X	X	X
ENSG00000169418	NPR1	TRUE	X	X	X	X	X	X	X	X	X
ENSG00000169908	TM4SF1	TRUE	X	X	X	X	X	X	X	X	X
ENSG00000170458	CD14	TRUE	X	X	X	X	X	X	X	X	X
ENSG00000171236	LRG1	TRUE	X	X	X	X	X	X	X	X	X
ENSG00000171560	FGA	TRUE	X	X	X	X	X	X	X	X	X
ENSG00000171564	FGB	TRUE	X	X	X	X	X	X	X	X	X
ENSG00000171604	CXXC5	TRUE	X	X	X	X	X	X	X	TRUE	X
ENSG00000171621	SPSB1	TRUE	X	X	X	X	X	X	X	X	X
ENSG00000171992	SYNPO	TRUE	X	X	X	X	X	X	X	X	X
ENSG00000172572	PDE3A	TRUE	X	X	X	X	X	X	X	X	X
ENSG00000172663	TMEM134	TRUE	X	X	X	X	X	X	X	X	X
ENSG00000173193	PARP14	TRUE	X	X	X	X	X	X	X	X	X
ENSG00000173210	ABLIM3	TRUE	X	X	X	X	X	X	X	X	X
ENSG00000173227	SYT12	TRUE	X	X	X	X	X	X	X	X	X
ENSG00000173559	NABP1	TRUE	X	X	X	X	X	X	X	X	X
ENSG00000173599	PC	TRUE	X	X	X	X	X	X	X	X	X
ENSG00000173706	HEG1	TRUE	X	X	X	X	X	X	X	X	X
ENSG00000174080	CTSF	TRUE	X	X	X	X	X	X	X	X	X
ENSG00000174132	FAM174A	TRUE	X	X	X	X	X	X	X	X	X
ENSG00000174938	SEZ6L2	TRUE	X	X	X	X	X	X	X	TRUE	X
ENSG00000174939	ASPHD1	TRUE	X	X	X	X	X	X	X	X	X
ENSG00000175155	YPEL2	TRUE	X	X	X	X	X	X	X	X	X
ENSG00000175416	CLTB	TRUE	X	X	X	X	X	X	X	X	X
ENSG00000175482	POLD4	TRUE	X	X	X	X	X	X	X	X	X
ENSG00000176697	BDNF	TRUE	X	X	X	X	X	X	X	X	X
ENSG00000178607	ERN1	TRUE	X	X	X	X	X	X	X	X	X
ENSG00000178685	PARP10	TRUE	X	X	X	X	X	X	X	X	X
ENSG00000180573	H2AC6	TRUE	X	X	X	X	X	X	X	X	X
ENSG00000180596	H2BC4	TRUE	X	X	X	X	X	X	X	X	X
ENSG00000181789	COPG1	TRUE	X	X	X	X	X	X	X	X	X
ENSG00000181830	SLC35C1	TRUE	X	X	X	X	X	X	X	X	X
ENSG00000182179	UBA7	TRUE	X	X	X	X	X	X	X	X	X
ENSG00000182326	C1S	TRUE	X	X	X	X	X	X	X	X	X
ENSG00000182700	IGIP	TRUE	X	X	X	X	X	X	X	X	X
ENSG00000182871	COL18A1	TRUE	X	X	X	X	X	X	X	X	X
ENSG00000184500	PROS1	TRUE	X	X	X	X	X	X	X	X	X
ENSG00000185189	NRBP2	TRUE	X	X	X	X	X	X	X	X	X
ENSG00000185483	ROR1	TRUE	X	X	X	X	X	X	X	X	X
ENSG00000185561	TLCD2	TRUE	X	X	X	X	X	X	X	X	X
ENSG00000185745	IFIT1	TRUE	X	X	X	X	X	X	X	X	X
ENSG00000186806	VSIG10L	TRUE	X	X	X	X	X	X	X	X	X
ENSG00000187240	DYNC2H1	TRUE	X	X	X	X	X	X	X	X	X
ENSG00000187608	ISG15	TRUE	X	X	X	X	X	X	X	X	X
ENSG00000196083	IL1RAP	TRUE	X	X	X	X	X	X	X	X	X
ENSG00000196159	FAT4	TRUE	X	X	X	X	X	X	X	X	X
ENSG00000196507	TCEAL3	TRUE	X	X	X	X	X	X	X	X	X
ENSG00000196542	SPTSSB	TRUE	X	X	X	X	X	X	X	X	X
ENSG00000196569	LAMA2	TRUE	X	X	X	X	X	X	X	X	X
ENSG00000197324	LRP10	TRUE	X	X	X	X	X	X	X	X	X
ENSG00000197712	FAM114A1	TRUE	X	X	X	X	X	X	X	X	X
ENSG00000197948	FCHSD1	TRUE	X	X	X	X	X	X	X	X	X
ENSG00000198089	SFI1	TRUE	X	X	X	X	X	X	X	X	X
ENSG00000198753	PLXNB3	TRUE	X	X	X	X	X	X	X	X	X
ENSG00000198794	SCAMP5	TRUE	X	X	X	X	X	X	X	TRUE	X
ENSG00000198832	SELENOM	TRUE	X	X	X	X	X	X	X	X	X
ENSG00000198892	SHISA4	TRUE	X	X	X	X	X	X	X	X	X
ENSG00000198930	CSAG1	TRUE	X	X	X	X	X	X	X	X	X
ENSG00000198961	PJA2	TRUE	X	X	X	X	X	X	X	X	X
ENSG00000204262	COL5A2	TRUE	X	X	X	X	X	X	X	X	X
ENSG00000204381	LAYN	TRUE	X	X	X	X	X	X	X	X	X
ENSG00000205593	DENND6B	TRUE	X	X	X	X	X	X	X	X	X
ENSG00000211584	SLC48A1	TRUE	X	X	X	X	X	X	X	X	X
ENSG00000213523	SRA1	TRUE	X	X	X	X	X	X	X	X	X
ENSG00000221963	APOL6	TRUE	X	X	X	X	X	X	X	X	X
ENSG00000243414	TICAM2	TRUE	X	X	X	X	X	X	X	X	X
ENSG00000257335	MGAM	TRUE	X	X	X	X	X	X	X	X	X
ENSG00000264230	ANXA8L1	TRUE	X	X	X	X	X	X	X	TRUE	X
ENSG00000266086	AC015813.2	TRUE	X	X	X	X	X	X	X	X	X
ENSG00000173801	JUP	X	TRUE	TRUE	X	TRUE	X	TRUE	X	TRUE	X
ENSG00000163131	CTSS	X	TRUE	TRUE	TRUE	X	X	X	X	X	X
ENSG00000005469	CROT	X	TRUE	TRUE	X	X	X	X	X	X	X
ENSG00000108187	PBLD	X	TRUE	TRUE	X	X	X	X	X	X	X
ENSG00000138764	CCNG2	X	TRUE	TRUE	X	X	X	X	X	X	X
ENSG00000142459	EVI5L	X	TRUE	TRUE	X	X	X	X	X	X	X
ENSG00000198542	ITGBL1	X	TRUE	X	X	TRUE	TRUE	X	TRUE	X	X
ENSG00000170044	ZPLD1	X	TRUE	X	TRUE	X	X	X	X	X	X
ENSG00000006210	CX3CL1	X	TRUE	X	X	X	X	X	X	X	X
ENSG00000013588	GPRC5A	X	TRUE	X	X	X	X	X	X	X	X
ENSG00000013619	MAMLD1	X	TRUE	X	X	X	X	X	X	X	X
ENSG00000023445	BIRC3	X	TRUE	X	X	X	X	X	X	X	X
ENSG00000035862	TIMP2	X	TRUE	X	X	X	X	X	X	X	X
ENSG00000048052	HDAC9	X	TRUE	X	X	X	X	X	X	X	X
ENSG00000073331	ALPK1	X	TRUE	X	X	X	X	X	X	X	X
ENSG00000080031	PTPRH	X	TRUE	X	X	X	X	X	X	X	X
ENSG00000107249	GLIS3	X	TRUE	X	X	X	X	X	X	X	X
ENSG00000110693	SOX6	X	TRUE	X	X	X	X	X	X	X	X
ENSG00000116299	ELAPOR1	X	TRUE	X	X	X	X	X	X	X	X
ENSG00000117139	KDM5B	X	TRUE	X	X	X	X	X	X	X	X
ENSG00000118257	NRP2	X	TRUE	X	X	X	X	X	X	X	X
ENSG00000120885	CLU	X	TRUE	X	X	X	X	X	X	X	X
ENSG00000123636	BAZ2B	X	TRUE	X	X	X	X	X	X	X	X
ENSG00000125398	SOX9	X	TRUE	X	X	X	X	X	X	X	X
ENSG00000131242	RAB11FIP4	X	TRUE	X	X	X	X	X	X	TRUE	X
ENSG00000131910	NR0B2	X	TRUE	X	X	X	X	X	X	X	X
ENSG00000134962	KLB	X	TRUE	X	X	X	X	X	X	X	X
ENSG00000136883	KIF12	X	TRUE	X	X	X	X	X	X	X	X
ENSG00000139144	PIK3C2G	X	TRUE	X	X	X	X	X	X	X	X
ENSG00000139410	SDSL	X	TRUE	X	X	X	X	X	X	X	X
ENSG00000140450	ARRDC4	X	TRUE	X	X	X	X	X	X	X	X
ENSG00000141736	ERBB2	X	TRUE	X	X	X	X	X	X	X	X
ENSG00000144645	OSBPL10	X	TRUE	X	X	X	X	X	X	X	X
ENSG00000145687	SSBP2	X	TRUE	X	X	X	X	X	X	X	X
ENSG00000145743	FBXL17	X	TRUE	X	X	X	X	X	X	X	X
ENSG00000146038	DCDC2	X	TRUE	X	X	X	X	X	X	X	X
ENSG00000146376	ARHGAP18	X	TRUE	X	X	X	X	X	X	X	X
ENSG00000146426	TIAM2	X	TRUE	X	X	X	X	X	X	X	X
ENSG00000150556	LYPD6B	X	TRUE	X	X	X	X	X	X	X	TRUE
ENSG00000153993	SEMA3D	X	TRUE	X	X	X	X	X	X	X	X
ENSG00000155111	CDK19	X	TRUE	X	X	X	X	X	X	X	X
ENSG00000157388	CACNA1D	X	TRUE	X	X	X	X	X	X	X	X
ENSG00000164638	SLC29A4	X	TRUE	X	X	X	X	X	X	TRUE	X
ENSG00000164690	SHH	X	TRUE	X	X	X	X	X	X	X	X
ENSG00000164749	HNF4G	X	TRUE	X	X	X	X	X	X	X	X
ENSG00000173705	SUSD5	X	TRUE	X	X	X	X	X	X	X	X
ENSG00000182795	C1orf116	X	TRUE	X	X	X	X	X	X	X	X
ENSG00000184349	EFNA5	X	TRUE	X	X	X	X	X	X	X	X
ENSG00000184363	PKP3	X	TRUE	X	X	X	X	X	X	X	X
ENSG00000185070	FLRT2	X	TRUE	X	X	X	X	X	X	X	X
ENSG00000186814	ZSCAN30	X	TRUE	X	X	X	TRUE	X	X	X	X
ENSG00000187123	LYPD6	X	TRUE	X	X	X	TRUE	X	X	X	X
ENSG00000188177	ZC3H6	X	TRUE	X	X	X	TRUE	X	X	X	X
ENSG00000188641	DPYD	X	TRUE	X	X	X	TRUE	X	X	X	X
ENSG00000188747	NOXA1	X	TRUE	X	X	X	TRUE	X	X	X	X
ENSG00000196620	UGT2B15	X	TRUE	X	X	X	TRUE	X	TRUE	X	X
ENSG00000214063	TSPAN4	X	TRUE	X	X	X	TRUE	X	X	X	X
ENSG00000256043	CTSO	X	TRUE	X	X	X	TRUE	X	X	X	X
ENSG00000265972	TXNIP	X	TRUE	X	X	X	TRUE	X	X	X	X
ENSG00000266094	RASSF5	X	TRUE	X	X	X	TRUE	X	X	X	X
ENSG00000272602	ZNF595	X	TRUE	X	X	X	TRUE	X	X	X	X
ENSG00000275832	ARHGAP23	X	TRUE	X	X	X	TRUE	X	X	X	X
ENSG00000104419	NDRG1	X	X	TRUE	TRUE	TRUE	X	X	X	X	X
ENSG00000052802	MSMO1	X	X	TRUE	X	TRUE	X	X	X	X	X
ENSG00000109511	ANXA10	X	X	TRUE	X	TRUE	X	X	X	TRUE	X
ENSG00000118898	PPL	X	X	TRUE	X	TRUE	X	X	X	X	X
ENSG00000124762	CDKN1A	X	X	TRUE	X	TRUE	X	X	X	X	X
ENSG00000158828	PINK1	X	X	TRUE	X	TRUE	X	X	X	X	X
ENSG00000174827	PDZK1	X	X	TRUE	X	TRUE	X	X	X	X	X
ENSG00000234745	HLA-B	X	X	TRUE	X	TRUE	X	X	TRUE	X	X
ENSG00000049323	LTBP1	X	X	TRUE	TRUE	X	X	X	X	X	X
ENSG00000079215	SLC1A3	X	X	TRUE	TRUE	X	X	X	X	X	X
ENSG00000134955	SLC37A2	X	X	TRUE	TRUE	X	X	X	X	X	X
ENSG00000138772	ANXA3	X	X	TRUE	TRUE	X	X	X	X	X	X
ENSG00000146250	PRSS35	X	X	TRUE	TRUE	X	X	X	X	X	X
ENSG00000169435	RASSF6	X	X	TRUE	TRUE	X	X	X	X	X	X
ENSG00000002586	CD99	X	X	TRUE	X	X	X	X	X	X	X
ENSG00000007062	PROM1	X	X	TRUE	X	X	X	X	X	X	TRUE
ENSG00000008517	IL32	X	X	TRUE	X	X	X	X	X	X	X
ENSG00000011105	TSPAN9	X	X	TRUE	X	X	X	X	X	X	X
ENSG00000012822	CALCOCO1	X	X	TRUE	X	X	X	X	X	X	X
ENSG00000013583	HEBP1	X	X	TRUE	X	X	X	X	X	X	X
ENSG00000020577	SAMD4A	X	X	TRUE	X	X	X	X	X	X	X
ENSG00000023171	GRAMD1B	X	X	TRUE	X	X	X	X	X	X	X
ENSG00000023697	DERA	X	X	TRUE	X	X	X	X	X	X	X
ENSG00000059728	MXD1	X	X	TRUE	X	X	X	X	X	X	X
ENSG00000064666	CNN2	X	X	TRUE	X	X	X	X	X	X	X
ENSG00000065809	FAM107B	X	X	TRUE	X	X	X	X	X	X	X
ENSG00000068971	PPP2R5B	X	X	TRUE	X	X	X	X	X	X	X
ENSG00000070404	FSTL3	X	X	TRUE	X	X	X	X	X	X	X
ENSG00000074527	NTN4	X	X	TRUE	X	X	X	X	X	X	X
ENSG00000075461	CACNG4	X	X	TRUE	X	X	X	X	X	X	X
ENSG00000076067	RBMS2	X	X	TRUE	X	X	X	X	X	X	X
ENSG00000078401	EDN1	X	X	TRUE	X	X	X	X	X	X	X
ENSG00000081189	MEF2C	X	X	TRUE	X	X	X	X	X	X	X
ENSG00000085063	CD59	X	X	TRUE	X	X	X	X	X	X	X
ENSG00000087077	TRIP6	X	X	TRUE	X	X	X	X	X	X	X
ENSG00000087884	AAMDC	X	X	TRUE	X	X	X	X	X	X	X
ENSG00000089091	DZANK1	X	X	TRUE	X	X	X	X	X	X	X
ENSG00000089876	DHX32	X	X	TRUE	X	X	X	X	X	X	X
ENSG00000092841	MYL6	X	X	TRUE	X	X	X	X	X	X	X
ENSG00000092969	TGFB2	X	X	TRUE	X	X	X	X	X	X	X
ENSG00000095321	CRAT	X	X	TRUE	X	X	X	X	X	X	X
ENSG00000099785	MARCHF2	X	X	TRUE	X	X	X	X	X	X	X
ENSG00000099812	MISP	X	X	TRUE	X	X	X	X	X	X	X
ENSG00000100867	DHRS2	X	X	TRUE	X	X	X	X	X	X	X
ENSG00000101384	JAG1	X	X	TRUE	X	X	X	X	X	X	X
ENSG00000102287	GABRE	X	X	TRUE	X	X	X	X	X	TRUE	X
ENSG00000102359	SRPX2	X	X	TRUE	X	X	X	X	X	X	X
ENSG00000102401	ARMCX3	X	X	TRUE	X	X	X	X	X	X	X
ENSG00000102796	DHRS12	X	X	TRUE	X	X	X	X	X	X	X
ENSG00000104324	CPQ	X	X	TRUE	X	X	X	X	X	X	X
ENSG00000104880	ARHGEF18	X	X	TRUE	X	X	X	X	X	X	X
ENSG00000105612	DNASE2	X	X	TRUE	X	X	X	X	X	X	X
ENSG00000105856	HBP1	X	X	TRUE	X	X	X	X	X	X	X
ENSG00000106384	MOGAT3	X	X	TRUE	X	X	X	X	X	X	X
ENSG00000106853	PTGR1	X	X	TRUE	X	X	X	X	X	X	X
ENSG00000107611	CUBN	X	X	TRUE	X	X	X	X	X	X	X
ENSG00000107738	VSIR	X	X	TRUE	X	X	X	X	X	X	X
ENSG00000109452	INPP4B	X	X	TRUE	X	X	X	X	X	X	X
ENSG00000109680	TBC1D19	X	X	TRUE	X	X	X	X	X	TRUE	X
ENSG00000109738	GLRB	X	X	TRUE	X	X	X	X	X	X	X
ENSG00000110013	SIAE	X	X	TRUE	X	X	X	X	X	X	X
ENSG00000110195	FOLR1	X	X	TRUE	X	X	X	X	X	X	X
ENSG00000110628	SLC22A18	X	X	TRUE	X	X	X	X	X	X	X
ENSG00000110660	SLC35F2	X	X	TRUE	X	X	X	X	X	X	X
ENSG00000111348	ARHGDIB	X	X	TRUE	X	X	X	X	X	X	X
ENSG00000111452	ADGRD1	X	X	TRUE	X	X	X	X	X	X	X
ENSG00000111716	LDHB	X	X	TRUE	X	X	X	X	X	X	X
ENSG00000111799	COL12A1	X	X	TRUE	X	X	X	X	X	X	X
ENSG00000111962	UST	X	X	TRUE	X	X	X	X	X	X	X
ENSG00000112782	CLIC5	X	X	TRUE	X	X	X	X	X	X	X
ENSG00000113249	HAVCR1	X	X	TRUE	X	X	X	X	X	X	X
ENSG00000113657	DPYSL3	X	X	TRUE	X	X	X	X	X	X	X
ENSG00000114019	AMOTL2	X	X	TRUE	X	X	X	X	X	X	X
ENSG00000114626	ABTB1	X	X	TRUE	X	X	X	X	X	X	X
ENSG00000114796	KLHL24	X	X	TRUE	X	X	X	X	X	X	X
ENSG00000115525	ST3GAL5	X	X	TRUE	X	X	X	X	X	X	X
ENSG00000115641	FHL2	X	X	TRUE	X	X	X	X	X	X	X
ENSG00000115919	KYNU	X	X	TRUE	X	X	X	X	X	X	X
ENSG00000116701	NCF2	X	X	TRUE	X	X	X	X	X	X	X
ENSG00000117480	FAAH	X	X	TRUE	X	X	X	X	X	X	X
ENSG00000117834	SLC5A9	X	X	TRUE	X	X	X	X	X	X	X
ENSG00000118308	IRAG2	X	X	TRUE	X	X	X	X	X	X	X
ENSG00000118960	HS1BP3	X	X	TRUE	X	X	X	X	X	X	X
ENSG00000119655	NPC2	X	X	TRUE	X	X	X	X	X	X	X
ENSG00000119686	FLVCR2	X	X	TRUE	X	X	X	X	TRUE	TRUE	X
ENSG00000119801	YPEL5	X	X	TRUE	X	X	X	X	X	X	X
ENSG00000120549	KIAA1217	X	X	TRUE	X	X	X	X	X	X	X
ENSG00000120913	PDLIM2	X	X	TRUE	X	X	X	X	X	X	X
ENSG00000120937	NPPB	X	X	TRUE	X	X	X	X	TRUE	TRUE	X
ENSG00000121236	TRIM6	X	X	TRUE	X	X	X	X	X	X	X
ENSG00000123933	MXD4	X	X	TRUE	X	X	X	X	X	X	X
ENSG00000124839	RAB17	X	X	TRUE	X	X	X	TRUE	X	TRUE	X
ENSG00000125845	BMP2	X	X	TRUE	X	X	X	X	X	X	X
ENSG00000127663	KDM4B	X	X	TRUE	X	X	X	X	X	X	X
ENSG00000129474	AJUBA	X	X	TRUE	X	X	X	X	X	X	X
ENSG00000129757	CDKN1C	X	X	TRUE	X	X	X	X	X	X	X
ENSG00000129946	SHC2	X	X	TRUE	X	X	X	X	X	X	X
ENSG00000130751	NPAS1	X	X	TRUE	X	X	X	X	X	X	X
ENSG00000130830	MPP1	X	X	TRUE	X	X	X	X	X	X	X
ENSG00000131016	AKAP12	X	X	TRUE	X	X	X	X	X	X	X
ENSG00000131069	ACSS2	X	X	TRUE	X	X	X	X	X	X	X
ENSG00000131370	SH3BP5	X	X	TRUE	X	X	X	X	X	X	X
ENSG00000131981	LGALS3	X	X	TRUE	X	X	X	X	X	X	X
ENSG00000132003	ZSWIM4	X	X	TRUE	X	X	X	X	X	X	X
ENSG00000132793	LPIN3	X	X	TRUE	X	X	X	X	X	X	X
ENSG00000132855	ANGPTL3	X	X	TRUE	X	X	X	X	X	X	X
ENSG00000134109	EDEM1	X	X	TRUE	X	X	X	X	X	X	X
ENSG00000134871	COL4A2	X	X	TRUE	X	X	X	X	X	X	X
ENSG00000135046	ANXA1	X	X	TRUE	X	X	X	X	X	X	X
ENSG00000135220	UGT2A3	X	X	TRUE	X	X	X	X	X	X	X
ENSG00000135549	PKIB	X	X	TRUE	X	X	X	X	X	X	X
ENSG00000135596	MICAL1	X	X	TRUE	X	X	X	X	X	X	X
ENSG00000136068	FLNB	X	X	TRUE	X	X	X	X	X	X	X
ENSG00000137193	PIM1	X	X	TRUE	X	X	X	X	X	X	X
ENSG00000137752	CASP1	X	X	TRUE	X	X	X	X	X	X	X
ENSG00000138079	SLC3A1	X	X	TRUE	X	X	X	X	X	X	X
ENSG00000138119	MYOF	X	X	TRUE	X	X	X	X	X	X	X
ENSG00000138640	FAM13A	X	X	TRUE	X	X	X	X	X	X	X
ENSG00000139329	LUM	X	X	TRUE	X	X	X	X	X	X	X
ENSG00000139793	MBNL2	X	X	TRUE	X	X	X	X	X	X	X
ENSG00000141497	ZMYND15	X	X	TRUE	X	X	X	X	X	X	X
ENSG00000142871	CCN1	X	X	TRUE	X	X	X	X	X	X	X
ENSG00000142910	TINAGL1	X	X	TRUE	X	X	X	X	X	X	X
ENSG00000143198	MGST3	X	X	TRUE	X	X	X	X	X	X	X
ENSG00000143344	RGL1	X	X	TRUE	X	X	X	X	X	X	X
ENSG00000145730	PAM	X	X	TRUE	X	X	X	X	X	X	X
ENSG00000147003	CLTRN	X	X	TRUE	X	X	X	X	X	X	X
ENSG00000148143	ZNF462	X	X	TRUE	X	X	X	X	X	X	X
ENSG00000148426	PROSER2	X	X	TRUE	X	X	X	X	X	X	X
ENSG00000148677	ANKRD1	X	X	TRUE	X	X	X	X	X	X	X
ENSG00000149054	ZNF215	X	X	TRUE	X	X	X	X	X	X	X
ENSG00000149289	ZC3H12C	X	X	TRUE	X	X	X	X	X	X	X
ENSG00000149591	TAGLN	X	X	TRUE	X	X	X	X	X	X	TRUE
ENSG00000149809	TM7SF2	X	X	TRUE	X	X	X	X	X	X	X
ENSG00000150782	IL18	X	X	TRUE	X	X	X	X	X	X	X
ENSG00000152661	GJA1	X	X	TRUE	X	X	X	X	X	X	X
ENSG00000154080	CHST9	X	X	TRUE	X	X	X	X	X	X	TRUE
ENSG00000154269	ENPP3	X	X	TRUE	X	X	X	X	X	X	X
ENSG00000155265	GOLGA7B	X	X	TRUE	X	X	X	X	X	X	X
ENSG00000155465	SLC7A7	X	X	TRUE	X	X	X	X	X	X	X
ENSG00000156345	CDK20	X	X	TRUE	X	X	X	X	X	X	X
ENSG00000157445	CACNA2D3	X	X	TRUE	X	X	X	X	X	X	X
ENSG00000158125	XDH	X	X	TRUE	X	X	X	X	X	X	X
ENSG00000159200	RCAN1	X	X	TRUE	X	X	X	X	X	X	X
ENSG00000163171	CDC42EP3	X	X	TRUE	X	X	X	X	X	X	X
ENSG00000163703	CRELD1	X	X	TRUE	X	X	X	X	X	X	X
ENSG00000163823	CCR1	X	X	TRUE	X	X	X	X	X	X	X
ENSG00000164124	TMEM144	X	X	TRUE	X	X	X	X	X	X	X
ENSG00000164251	F2RL1	X	X	TRUE	X	X	X	X	X	X	X
ENSG00000164938	TP53INP1	X	X	TRUE	X	X	X	X	X	X	X
ENSG00000166377	ATP9B	X	X	TRUE	X	X	X	X	X	X	TRUE
ENSG00000166387	PPFIBP2	X	X	TRUE	X	X	X	X	X	X	TRUE
ENSG00000166532	RIMKLB	X	X	TRUE	X	X	X	X	X	X	X
ENSG00000167601	AXL	X	X	TRUE	X	X	X	X	X	X	X
ENSG00000167657	DAPK3	X	X	TRUE	X	X	X	X	X	X	X
ENSG00000168016	TRANK1	X	X	TRUE	X	X	X	X	X	X	X
ENSG00000168427	KLHL30	X	X	TRUE	X	X	X	X	X	X	X
ENSG00000168874	ATOH8	X	X	TRUE	X	X	X	X	X	X	X
ENSG00000170759	KIF5B	X	X	TRUE	X	X	X	X	X	X	X
ENSG00000171121	KCNMB3	X	X	TRUE	X	X	X	X	X	X	X
ENSG00000171346	KRT15	X	X	TRUE	X	X	X	X	X	X	X
ENSG00000172159	FRMD3	X	X	TRUE	X	X	X	X	X	X	X
ENSG00000173715	C11orf80	X	X	TRUE	X	X	X	X	X	X	X
ENSG00000174804	FZD4	X	X	TRUE	X	X	X	X	X	X	X
ENSG00000175662	TOM1L2	X	X	TRUE	X	X	X	X	X	X	X
ENSG00000176720	BOK	X	X	TRUE	X	X	X	X	X	X	X
ENSG00000177469	CAVIN1	X	X	TRUE	X	X	X	X	X	X	X
ENSG00000178537	SLC25A20	X	X	TRUE	X	X	X	X	X	X	X
ENSG00000181381	DDX60L	X	X	TRUE	X	X	X	X	X	X	X
ENSG00000181649	PHLDA2	X	X	TRUE	X	X	X	X	X	X	X
ENSG00000182327	GLTPD2	X	X	TRUE	X	X	X	X	X	X	X
ENSG00000182534	MXRA7	X	X	TRUE	X	X	X	X	X	X	X
ENSG00000183853	KIRREL1	X	X	TRUE	X	X	X	X	X	X	X
ENSG00000184545	DUSP8	X	X	TRUE	X	X	X	X	X	X	X
ENSG00000184916	JAG2	X	X	TRUE	X	X	X	X	X	X	X
ENSG00000185222	TCEAL9	X	X	TRUE	X	X	X	X	X	X	X
ENSG00000185339	TCN2	X	X	TRUE	X	X	X	X	X	X	X
ENSG00000185761	ADAMTSL5	X	X	TRUE	X	X	X	X	X	X	X
ENSG00000187098	MITF	X	X	TRUE	X	X	X	X	X	X	X
ENSG00000187288	CIDEC	X	X	TRUE	X	X	X	X	X	X	X
ENSG00000187498	COL4A1	X	X	TRUE	X	X	X	X	X	X	X
ENSG00000187720	THSD4	X	X	TRUE	X	X	X	X	X	X	X
ENSG00000189050	RNFT1	X	X	TRUE	X	X	X	X	X	X	X
ENSG00000189190	ZNF600	X	X	TRUE	X	X	X	X	X	X	X
ENSG00000196878	LAMB3	X	X	TRUE	X	X	X	X	TRUE	X	X
ENSG00000197747	S100A10	X	X	TRUE	X	X	X	X	TRUE	X	X
ENSG00000198157	HMGN5	X	X	TRUE	X	X	X	X	TRUE	X	X
ENSG00000198420	TCAF1	X	X	TRUE	X	X	X	X	TRUE	X	X
ENSG00000198959	TGM2	X	X	TRUE	X	X	X	X	TRUE	X	X
ENSG00000204397	CARD16	X	X	TRUE	X	X	X	X	TRUE	X	X
ENSG00000204525	HLA-C	X	X	TRUE	X	X	X	X	TRUE	X	X
ENSG00000213918	DNASE1	X	X	TRUE	X	X	X	X	TRUE	X	X
ENSG00000218336	TENM3	X	X	TRUE	X	X	X	X	TRUE	X	X
ENSG00000240065	PSMB9	X	X	TRUE	X	X	X	X	TRUE	X	X
ENSG00000241852	C8orf58	X	X	TRUE	X	X	X	X	TRUE	X	X
ENSG00000244187	TMEM141	X	X	TRUE	X	X	X	X	TRUE	X	X
ENSG00000100234	TIMP3	X	X	X	TRUE	TRUE	X	X	X	X	X
ENSG00000151689	INPP1	X	X	X	TRUE	TRUE	X	X	X	X	X
ENSG00000156711	MAPK13	X	X	X	TRUE	TRUE	X	X	X	X	X
ENSG00000177675	CD163L1	X	X	X	TRUE	TRUE	X	X	X	X	X
ENSG00000196154	S100A4	X	X	X	TRUE	TRUE	TRUE	X	X	X	X
ENSG00000003989	SLC7A2	X	X	X	X	TRUE	X	X	X	X	X
ENSG00000005020	SKAP2	X	X	X	X	TRUE	X	X	X	X	X
ENSG00000010361	FUZ	X	X	X	X	TRUE	X	X	X	X	X
ENSG00000010438	PRSS3	X	X	X	X	TRUE	X	X	X	X	X
ENSG00000026103	FAS	X	X	X	X	TRUE	X	X	X	X	X
ENSG00000028277	POU2F2	X	X	X	X	TRUE	X	X	X	X	X
ENSG00000049192	ADAMTS6	X	X	X	X	TRUE	X	X	X	X	X
ENSG00000050438	SLC4A8	X	X	X	X	TRUE	X	X	X	X	X
ENSG00000059804	SLC2A3	X	X	X	X	TRUE	X	X	X	X	X
ENSG00000067064	IDI1	X	X	X	X	TRUE	X	X	X	X	X
ENSG00000069535	MAOB	X	X	X	X	TRUE	X	X	X	X	X
ENSG00000087589	CASS4	X	X	X	X	TRUE	X	X	X	X	X
ENSG00000088726	TMEM40	X	X	X	X	TRUE	X	X	X	X	X
ENSG00000088881	EBF4	X	X	X	X	TRUE	X	X	X	X	X
ENSG00000090006	LTBP4	X	X	X	X	TRUE	X	X	X	X	X
ENSG00000096696	DSP	X	X	X	X	TRUE	X	X	X	X	X
ENSG00000101842	VSIG1	X	X	X	X	TRUE	X	X	X	X	X
ENSG00000102109	PCSK1N	X	X	X	X	TRUE	X	X	X	X	X
ENSG00000102804	TSC22D1	X	X	X	X	TRUE	X	X	X	X	X
ENSG00000103490	PYCARD	X	X	X	X	TRUE	X	X	X	X	X
ENSG00000104213	PDGFRL	X	X	X	X	TRUE	X	X	X	X	X
ENSG00000104870	FCGRT	X	X	X	X	TRUE	X	X	X	X	X
ENSG00000105048	TNNT1	X	X	X	X	TRUE	X	X	X	X	X
ENSG00000106258	CYP3A5	X	X	X	X	TRUE	X	X	X	X	X
ENSG00000106789	CORO2A	X	X	X	X	TRUE	X	X	X	X	X
ENSG00000107984	DKK1	X	X	X	X	TRUE	X	X	X	X	X
ENSG00000109107	ALDOC	X	X	X	X	TRUE	X	X	X	X	X
ENSG00000111817	DSE	X	X	X	X	TRUE	X	X	X	X	X
ENSG00000112394	SLC16A10	X	X	X	X	TRUE	X	X	X	X	X
ENSG00000112972	HMGCS1	X	X	X	X	TRUE	X	X	X	X	X
ENSG00000113494	PRLR	X	X	X	X	TRUE	X	X	X	X	X
ENSG00000114541	FRMD4B	X	X	X	X	TRUE	X	X	X	X	X
ENSG00000116962	NID1	X	X	X	X	TRUE	X	X	X	X	X
ENSG00000117069	ST6GALNAC5	X	X	X	X	TRUE	X	X	X	X	X
ENSG00000117318	ID3	X	X	X	X	TRUE	X	X	X	X	X
ENSG00000118513	MYB	X	X	X	X	TRUE	X	X	X	X	X
ENSG00000119125	GDA	X	X	X	X	TRUE	X	X	X	X	X
ENSG00000123570	RAB9B	X	X	X	X	TRUE	X	X	X	TRUE	X
ENSG00000124212	PTGIS	X	X	X	X	TRUE	X	X	X	X	X
ENSG00000124374	PAIP2B	X	X	X	X	TRUE	X	X	X	X	X
ENSG00000125170	DOK4	X	X	X	X	TRUE	X	X	X	X	X
ENSG00000125968	ID1	X	X	X	X	TRUE	X	X	X	X	X
ENSG00000128602	SMO	X	X	X	X	TRUE	X	X	X	TRUE	X
ENSG00000128606	LRRC17	X	X	X	X	TRUE	X	X	X	X	X
ENSG00000128872	TMOD2	X	X	X	X	TRUE	X	X	X	X	X
ENSG00000129596	CDO1	X	X	X	X	TRUE	X	X	X	X	X
ENSG00000134278	SPIRE1	X	X	X	X	TRUE	X	X	X	X	X
ENSG00000135318	NT5E	X	X	X	X	TRUE	X	X	X	X	X
ENSG00000135750	KCNK1	X	X	X	X	TRUE	X	X	X	X	X
ENSG00000136848	DAB2IP	X	X	X	X	TRUE	X	X	X	TRUE	X
ENSG00000136943	CTSV	X	X	X	X	TRUE	X	X	X	X	X
ENSG00000137959	IFI44L	X	X	X	X	TRUE	X	X	X	X	X
ENSG00000138759	FRAS1	X	X	X	X	TRUE	X	X	X	X	X
ENSG00000138771	SHROOM3	X	X	X	X	TRUE	X	X	X	X	X
ENSG00000140025	EFCAB11	X	X	X	X	TRUE	X	X	X	X	X
ENSG00000140092	FBLN5	X	X	X	X	TRUE	X	X	X	X	X
ENSG00000145882	PCYOX1L	X	X	X	X	TRUE	X	X	X	TRUE	X
ENSG00000147394	ZNF185	X	X	X	X	TRUE	X	X	X	X	X
ENSG00000148175	STOM	X	X	X	X	TRUE	X	X	X	X	X
ENSG00000148180	GSN	X	X	X	X	TRUE	X	X	X	X	X
ENSG00000148700	ADD3	X	X	X	X	TRUE	X	X	X	X	X
ENSG00000149269	PAK1	X	X	X	X	TRUE	X	X	X	TRUE	X
ENSG00000149346	SLX4IP	X	X	X	X	TRUE	X	X	X	X	X
ENSG00000149781	FERMT3	X	X	X	X	TRUE	X	X	X	X	X
ENSG00000151575	TEX9	X	X	X	X	TRUE	X	X	X	X	X
ENSG00000152413	HOMER1	X	X	X	X	TRUE	X	X	X	X	X
ENSG00000153132	CLGN	X	X	X	X	TRUE	X	X	X	X	X
ENSG00000153944	MSI2	X	X	X	X	TRUE	X	X	X	TRUE	X
ENSG00000154553	PDLIM3	X	X	X	X	TRUE	X	X	X	X	X
ENSG00000155016	CYP2U1	X	X	X	X	TRUE	X	X	X	X	X
ENSG00000156453	PCDH1	X	X	X	X	TRUE	X	X	X	X	X
ENSG00000157851	DPYSL5	X	X	X	X	TRUE	X	X	X	X	X
ENSG00000158258	CLSTN2	X	X	X	X	TRUE	X	X	X	TRUE	X
ENSG00000158458	NRG2	X	X	X	X	TRUE	X	X	X	X	X
ENSG00000160325	CACFD1	X	X	X	X	TRUE	X	X	X	X	X
ENSG00000160588	MPZL3	X	X	X	X	TRUE	X	X	X	X	X
ENSG00000161642	ZNF385A	X	X	X	X	TRUE	X	X	X	X	X
ENSG00000162437	RAVER2	X	X	X	X	TRUE	X	X	X	X	X
ENSG00000163624	CDS1	X	X	X	X	TRUE	X	X	X	X	X
ENSG00000163661	PTX3	X	X	X	X	TRUE	X	X	X	X	X
ENSG00000163735	CXCL5	X	X	X	X	TRUE	X	X	X	X	X
ENSG00000163795	ZNF513	X	X	X	X	TRUE	X	X	X	X	X
ENSG00000164402	SEPTIN8	X	X	X	X	TRUE	X	X	X	X	X
ENSG00000164695	CHMP4C	X	X	X	X	TRUE	X	X	X	X	X
ENSG00000165406	MARCHF8	X	X	X	X	TRUE	X	X	X	X	X
ENSG00000166086	JAM3	X	X	X	X	TRUE	X	X	X	X	X
ENSG00000166352	IFTAP	X	X	X	X	TRUE	X	X	X	X	X
ENSG00000167644	C19orf33	X	X	X	X	TRUE	X	X	X	X	X
ENSG00000169306	IL1RAPL1	X	X	X	X	TRUE	X	X	X	X	X
ENSG00000170873	MTSS1	X	X	X	X	TRUE	X	X	X	X	X
ENSG00000171219	CDC42BPG	X	X	X	X	TRUE	X	X	X	X	X
ENSG00000171444	MCC	X	X	X	X	TRUE	X	X	X	X	X
ENSG00000180921	FAM83H	X	X	X	X	TRUE	X	X	X	X	X
ENSG00000181104	F2R	X	X	X	X	TRUE	X	X	X	X	X
ENSG00000181690	PLAG1	X	X	X	X	TRUE	X	X	X	X	X
ENSG00000182568	SATB1	X	X	X	X	TRUE	X	X	X	X	X
ENSG00000183091	NEB	X	X	X	X	TRUE	X	X	X	X	X
ENSG00000183840	GPR39	X	X	X	X	TRUE	X	X	X	X	X
ENSG00000183876	ARSI	X	X	X	X	TRUE	X	X	X	X	X
ENSG00000184307	ZDHHC23	X	X	X	X	TRUE	X	X	X	X	X
ENSG00000185305	ARL15	X	X	X	X	TRUE	X	X	X	X	X
ENSG00000186104	CYP2R1	X	X	X	X	TRUE	TRUE	X	X	X	X
ENSG00000187800	PEAR1	X	X	X	X	TRUE	TRUE	TRUE	X	X	X
ENSG00000196502	SULT1A1	X	X	X	X	TRUE	TRUE	X	X	X	X
ENSG00000197329	PELI1	X	X	X	X	TRUE	TRUE	X	TRUE	X	X
ENSG00000198478	SH3BGRL2	X	X	X	X	TRUE	X	X	X	TRUE	X
ENSG00000204219	TCEA3	X	X	X	X	TRUE	TRUE	TRUE	X	X	X
ENSG00000213949	ITGA1	X	X	X	X	TRUE	TRUE	X	X	X	X
ENSG00000232040	ZBED9	X	X	X	X	TRUE	TRUE	X	X	X	X
ENSG00000241058	NSUN6	X	X	X	X	TRUE	TRUE	X	X	X	X
ENSG00000005108	THSD7A	X	X	X	TRUE	X	X	X	X	X	X
ENSG00000013563	DNASE1L1	X	X	X	TRUE	X	X	X	X	X	X
ENSG00000020633	RUNX3	X	X	X	TRUE	X	X	X	X	X	X
ENSG00000025708	TYMP	X	X	X	TRUE	X	X	X	X	X	X
ENSG00000033122	LRRC7	X	X	X	TRUE	X	X	X	X	X	X
ENSG00000038002	AGA	X	X	X	TRUE	X	X	X	X	X	X
ENSG00000049089	COL9A2	X	X	X	TRUE	X	X	X	X	X	X
ENSG00000054983	GALC	X	X	X	TRUE	X	X	X	X	X	X
ENSG00000059758	CDK17	X	X	X	TRUE	X	X	X	X	X	X
ENSG00000065054	SLC9A3R2	X	X	X	TRUE	X	X	X	X	X	X
ENSG00000067715	SYT1	X	X	X	TRUE	X	X	X	X	X	X
ENSG00000069869	NEDD4	X	X	X	TRUE	X	X	X	X	X	X
ENSG00000077063	CTTNBP2	X	X	X	TRUE	X	X	X	X	X	X
ENSG00000079263	SP140	X	X	X	TRUE	X	X	X	X	X	X
ENSG00000082074	FYB1	X	X	X	TRUE	X	X	X	X	X	X
ENSG00000085662	AKR1B1	X	X	X	TRUE	X	X	X	X	X	X
ENSG00000087253	LPCAT2	X	X	X	TRUE	X	X	X	TRUE	X	X
ENSG00000089723	OTUB2	X	X	X	TRUE	X	X	X	X	X	X
ENSG00000101323	HAO1	X	X	X	TRUE	X	X	X	X	X	X
ENSG00000101846	STS	X	X	X	TRUE	X	X	X	X	X	X
ENSG00000101955	SRPX	X	X	X	TRUE	X	X	X	X	X	X
ENSG00000104321	TRPA1	X	X	X	TRUE	X	X	X	X	X	X
ENSG00000106537	TSPAN13	X	X	X	TRUE	X	X	X	X	X	X
ENSG00000108622	ICAM2	X	X	X	TRUE	X	X	X	X	X	X
ENSG00000109321	AREG	X	X	X	TRUE	X	X	X	X	X	X
ENSG00000110031	LPXN	X	X	X	TRUE	X	X	X	X	X	X
ENSG00000111058	ACSS3	X	X	X	TRUE	X	X	X	X	X	X
ENSG00000112715	VEGFA	X	X	X	TRUE	X	X	X	X	X	X
ENSG00000112902	SEMA5A	X	X	X	TRUE	X	X	X	X	X	X
ENSG00000114771	AADAC	X	X	X	TRUE	X	X	X	X	X	X
ENSG00000117525	F3	X	X	X	TRUE	X	X	X	X	X	X
ENSG00000128512	DOCK4	X	X	X	TRUE	X	X	X	X	X	X
ENSG00000129422	MTUS1	X	X	X	TRUE	X	X	X	X	X	X
ENSG00000132688	NES	X	X	X	TRUE	X	X	X	X	X	X
ENSG00000132854	KANK4	X	X	X	TRUE	X	X	X	X	X	X
ENSG00000132970	WASF3	X	X	X	TRUE	X	X	X	X	X	X
ENSG00000133639	BTG1	X	X	X	TRUE	X	X	X	X	X	X
ENSG00000134827	TCN1	X	X	X	TRUE	X	X	X	X	X	X
ENSG00000136235	GPNMB	X	X	X	TRUE	X	X	X	X	X	TRUE
ENSG00000136960	ENPP2	X	X	X	TRUE	X	X	X	X	X	X
ENSG00000137819	PAQR5	X	X	X	TRUE	X	X	X	X	X	X
ENSG00000138641	HERC3	X	X	X	TRUE	X	X	X	X	X	X
ENSG00000138795	LEF1	X	X	X	TRUE	X	X	X	X	X	X
ENSG00000138823	MTTP	X	X	X	TRUE	X	X	X	X	X	X
ENSG00000140465	CYP1A1	X	X	X	TRUE	X	X	X	X	X	X
ENSG00000142867	BCL10	X	X	X	TRUE	X	X	X	X	X	X
ENSG00000145335	SNCA	X	X	X	TRUE	X	X	X	X	X	X
ENSG00000145703	IQGAP2	X	X	X	TRUE	X	X	X	X	X	X
ENSG00000146950	SHROOM2	X	X	X	TRUE	X	X	X	X	X	X
ENSG00000147168	IL2RG	X	X	X	TRUE	X	X	X	X	X	X
ENSG00000147614	ATP6V0D2	X	X	X	TRUE	X	X	X	X	X	X
ENSG00000147642	SYBU	X	X	X	TRUE	X	X	X	X	X	X
ENSG00000147872	PLIN2	X	X	X	TRUE	X	X	X	X	X	X
ENSG00000148926	ADM	X	X	X	TRUE	X	X	X	X	X	X
ENSG00000150722	PPP1R1C	X	X	X	TRUE	X	X	X	X	X	X
ENSG00000151012	SLC7A11	X	X	X	TRUE	X	X	X	X	X	X
ENSG00000151090	THRB	X	X	X	TRUE	X	X	X	X	X	X
ENSG00000151150	ANK3	X	X	X	TRUE	X	X	X	X	X	X
ENSG00000151229	SLC2A13	X	X	X	TRUE	X	X	X	X	X	TRUE
ENSG00000151320	AKAP6	X	X	X	TRUE	X	X	X	X	X	X
ENSG00000153283	CD96	X	X	X	TRUE	X	X	X	X	X	X
ENSG00000153395	LPCAT1	X	X	X	TRUE	X	X	X	X	X	X
ENSG00000153714	LURAP1L	X	X	X	TRUE	X	X	X	X	X	X
ENSG00000154262	ABCA6	X	X	X	TRUE	X	X	X	X	X	X
ENSG00000155495	MAGEC1	X	X	X	TRUE	X	X	X	X	X	X
ENSG00000157111	TMEM171	X	X	X	TRUE	X	X	X	X	X	X
ENSG00000162545	CAMK2N1	X	X	X	TRUE	X	X	X	X	X	X
ENSG00000162636	FAM102B	X	X	X	TRUE	X	X	X	X	X	X
ENSG00000163659	TIPARP	X	X	X	TRUE	X	X	X	X	X	X
ENSG00000164056	SPRY1	X	X	X	TRUE	X	X	X	X	X	X
ENSG00000164344	KLKB1	X	X	X	TRUE	X	X	X	X	X	X
ENSG00000164627	KIF6	X	X	X	TRUE	X	X	X	X	X	X
ENSG00000166341	DCHS1	X	X	X	TRUE	X	X	X	X	X	X
ENSG00000166510	CCDC68	X	X	X	TRUE	X	X	X	X	X	X
ENSG00000166825	ANPEP	X	X	X	TRUE	X	X	X	X	X	X
ENSG00000172296	SPTLC3	X	X	X	TRUE	X	X	X	X	X	X
ENSG00000172318	B3GALT1	X	X	X	TRUE	X	X	X	X	X	X
ENSG00000174749	FAM241A	X	X	X	TRUE	X	X	X	X	X	X
ENSG00000177283	FZD8	X	X	X	TRUE	X	X	X	X	X	X
ENSG00000181634	TNFSF15	X	X	X	TRUE	X	X	X	X	X	X
ENSG00000182836	PLCXD3	X	X	X	TRUE	X	X	X	X	X	X
ENSG00000183625	CCR3	X	X	X	TRUE	X	X	X	X	X	X
ENSG00000183696	UPP1	X	X	X	TRUE	X	X	X	X	X	X
ENSG00000184226	PCDH9	X	X	X	TRUE	X	X	X	X	X	X
ENSG00000184304	PRKD1	X	X	X	TRUE	X	X	X	X	X	X
ENSG00000184785	SMIM10	X	X	X	TRUE	X	X	X	X	X	X
ENSG00000184838	PRR16	X	X	X	TRUE	X	X	X	X	X	X
ENSG00000185467	KPNA7	X	X	X	TRUE	X	TRUE	X	X	X	X
ENSG00000187134	AKR1C1	X	X	X	TRUE	X	TRUE	TRUE	X	X	X
ENSG00000187908	DMBT1	X	X	X	TRUE	X	TRUE	X	X	X	X
ENSG00000188613	NANOS1	X	X	X	TRUE	X	TRUE	X	X	X	X
ENSG00000197594	ENPP1	X	X	X	TRUE	X	TRUE	X	TRUE	X	X
ENSG00000198692	EIF1AY	X	X	X	TRUE	X	TRUE	TRUE	X	X	X
ENSG00000198732	SMOC1	X	X	X	TRUE	X	TRUE	TRUE	X	X	X
ENSG00000198774	RASSF9	X	X	X	TRUE	X	TRUE	TRUE	X	X	X
ENSG00000204634	TBC1D8	X	X	X	TRUE	X	TRUE	TRUE	X	X	X
ENSG00000250722	SELENOP	X	X	X	TRUE	X	TRUE	X	X	X	X
ENSG00000003249	DBNDD1	X	X	X	X	X	X	X	X	TRUE	X
ENSG00000005073	HOXA11	X	X	X	X	X	X	TRUE	X	X	X
ENSG00000006016	CRLF1	X	X	X	X	X	TRUE	X	X	X	X
ENSG00000006042	TMEM98	X	X	X	X	X	X	X	X	TRUE	X
ENSG00000006740	ARHGAP44	X	X	X	X	X	X	X	X	TRUE	X
ENSG00000008441	NFIX	X	X	X	X	X	X	X	TRUE	X	X
ENSG00000010278	CD9	X	X	X	X	X	TRUE	X	X	X	X
ENSG00000010319	SEMA3G	X	X	X	X	X	X	TRUE	X	X	X
ENSG00000010810	FYN	X	X	X	X	X	X	X	X	TRUE	X
ENSG00000011677	GABRA3	X	X	X	X	X	TRUE	X	X	X	X
ENSG00000013297	CLDN11	X	X	X	X	X	X	X	X	TRUE	X
ENSG00000015133	CCDC88C	X	X	X	X	X	X	X	X	TRUE	X
ENSG00000016082	ISL1	X	X	X	X	X	TRUE	X	X	X	X
ENSG00000016402	IL20RA	X	X	X	X	X	X	X	X	TRUE	X
ENSG00000019485	PRDM11	X	X	X	X	X	X	X	X	TRUE	X
ENSG00000023839	ABCC2	X	X	X	X	X	X	X	X	TRUE	X
ENSG00000023902	PLEKHO1	X	X	X	X	X	TRUE	X	X	X	X
ENSG00000029993	HMGB3	X	X	X	X	X	TRUE	X	X	X	X
ENSG00000033327	GAB2	X	X	X	X	X	X	X	X	X	TRUE
ENSG00000034053	APBA2	X	X	X	X	X	X	X	X	TRUE	X
ENSG00000035664	DAPK2	X	X	X	X	X	X	X	X	TRUE	X
ENSG00000037965	HOXC8	X	X	X	X	X	TRUE	X	X	X	X
ENSG00000039068	CDH1	X	X	X	X	X	X	TRUE	X	TRUE	X
ENSG00000041988	THAP3	X	X	X	X	X	X	X	TRUE	X	X
ENSG00000046774	MAGEC2	X	X	X	X	X	TRUE	X	X	X	X
ENSG00000049130	KITLG	X	X	X	X	X	TRUE	X	X	X	X
ENSG00000050327	ARHGEF5	X	X	X	X	X	X	X	X	X	TRUE
ENSG00000055163	CYFIP2	X	X	X	X	X	X	X	X	TRUE	X
ENSG00000059588	TARBP1	X	X	X	X	X	X	X	TRUE	X	X
ENSG00000060656	PTPRU	X	X	X	X	X	X	TRUE	X	X	X
ENSG00000061337	LZTS1	X	X	X	X	X	X	X	X	X	TRUE
ENSG00000063127	SLC6A16	X	X	X	X	X	X	X	X	TRUE	X
ENSG00000063180	CA11	X	X	X	X	X	X	X	X	TRUE	X
ENSG00000066629	EML1	X	X	X	X	X	X	TRUE	X	X	X
ENSG00000070159	PTPN3	X	X	X	X	X	X	X	X	TRUE	X
ENSG00000072134	EPN2	X	X	X	X	X	X	X	X	TRUE	X
ENSG00000072310	SREBF1	X	X	X	X	X	X	X	X	TRUE	X
ENSG00000072422	RHOBTB1	X	X	X	X	X	X	X	X	TRUE	X
ENSG00000073150	PANX2	X	X	X	X	X	X	X	X	TRUE	X
ENSG00000074211	PPP2R2C	X	X	X	X	X	X	X	X	TRUE	X
ENSG00000074219	TEAD2	X	X	X	X	X	X	X	X	TRUE	X
ENSG00000074964	ARHGEF10L	X	X	X	X	X	X	X	X	TRUE	X
ENSG00000076826	CAMSAP3	X	X	X	X	X	X	X	X	TRUE	X
ENSG00000077092	RARB	X	X	X	X	X	X	X	X	TRUE	X
ENSG00000077942	FBLN1	X	X	X	X	X	TRUE	X	X	X	X
ENSG00000078596	ITM2A	X	X	X	X	X	X	X	X	TRUE	X
ENSG00000079691	CARMIL1	X	X	X	X	X	X	X	X	TRUE	X
ENSG00000081059	TCF7	X	X	X	X	X	X	TRUE	X	X	X
ENSG00000081665	ZNF506	X	X	X	X	X	X	TRUE	X	X	X
ENSG00000081923	ATP8B1	X	X	X	X	X	X	X	X	X	TRUE
ENSG00000082014	SMARCD3	X	X	X	X	X	X	X	X	TRUE	X
ENSG00000083720	OXCT1	X	X	X	X	X	X	X	TRUE	X	X
ENSG00000083814	ZNF671	X	X	X	X	X	TRUE	X	X	X	X
ENSG00000085185	BCORL1	X	X	X	X	X	X	X	X	TRUE	X
ENSG00000086696	HSD17B2	X	X	X	X	X	X	X	X	X	TRUE
ENSG00000088305	DNMT3B	X	X	X	X	X	X	TRUE	X	X	X
ENSG00000089057	SLC23A2	X	X	X	X	X	X	TRUE	X	X	X
ENSG00000089486	CDIP1	X	X	X	X	X	X	X	X	TRUE	X
ENSG00000090339	ICAM1	X	X	X	X	X	X	X	X	X	TRUE
ENSG00000090447	TFAP4	X	X	X	X	X	TRUE	X	X	X	X
ENSG00000090539	CHRD	X	X	X	X	X	X	TRUE	X	X	X
ENSG00000090661	CERS4	X	X	X	X	X	X	X	X	TRUE	X
ENSG00000091490	SEL1L3	X	X	X	X	X	X	X	X	TRUE	X
ENSG00000091592	NLRP1	X	X	X	X	X	X	X	TRUE	X	X
ENSG00000095739	BAMBI	X	X	X	X	X	X	X	X	X	TRUE
ENSG00000099194	SCD	X	X	X	X	X	X	X	X	TRUE	X
ENSG00000099260	PALMD	X	X	X	X	X	X	X	X	TRUE	X
ENSG00000099864	PALM	X	X	X	X	X	X	X	X	TRUE	X
ENSG00000099974	DDTL	X	X	X	X	X	X	TRUE	X	X	X
ENSG00000099977	DDT	X	X	X	X	X	X	TRUE	X	X	X
ENSG00000100292	HMOX1	X	X	X	X	X	X	TRUE	X	X	TRUE
ENSG00000100300	TSPO	X	X	X	X	X	X	X	X	TRUE	X
ENSG00000100557	CCDC198	X	X	X	X	X	X	X	X	X	TRUE
ENSG00000100626	GALNT16	X	X	X	X	X	X	X	X	TRUE	X
ENSG00000100767	PAPLN	X	X	X	X	X	X	X	X	TRUE	X
ENSG00000101049	SGK2	X	X	X	X	X	X	X	X	X	TRUE
ENSG00000101160	CTSZ	X	X	X	X	X	X	X	TRUE	X	X
ENSG00000101187	SLCO4A1	X	X	X	X	X	X	TRUE	X	X	X
ENSG00000101255	TRIB3	X	X	X	X	X	X	TRUE	X	X	X
ENSG00000101265	RASSF2	X	X	X	X	X	X	X	X	TRUE	X
ENSG00000101670	LIPG	X	X	X	X	X	TRUE	X	X	X	X
ENSG00000102048	ASB9	X	X	X	X	X	TRUE	X	X	X	X
ENSG00000102302	FGD1	X	X	X	X	X	TRUE	X	X	X	X
ENSG00000102879	CORO1A	X	X	X	X	X	X	X	TRUE	X	X
ENSG00000102935	ZNF423	X	X	X	X	X	X	X	X	TRUE	X
ENSG00000102996	MMP15	X	X	X	X	X	X	X	X	TRUE	X
ENSG00000103460	TOX3	X	X	X	X	X	X	X	X	X	TRUE
ENSG00000103888	CEMIP	X	X	X	X	X	X	X	X	TRUE	X
ENSG00000104432	IL7	X	X	X	X	X	X	X	X	X	TRUE
ENSG00000104490	NCALD	X	X	X	X	X	X	TRUE	X	X	X
ENSG00000104611	SH2D4A	X	X	X	X	X	X	X	X	TRUE	X
ENSG00000104723	TUSC3	X	X	X	X	X	X	X	TRUE	X	X
ENSG00000104833	TUBB4A	X	X	X	X	X	X	X	X	TRUE	X
ENSG00000105379	ETFB	X	X	X	X	X	X	TRUE	X	X	X
ENSG00000105398	SULT2A1	X	X	X	X	X	X	X	X	TRUE	X
ENSG00000105419	MEIS3	X	X	X	X	X	X	X	X	TRUE	X
ENSG00000105697	HAMP	X	X	X	X	X	X	TRUE	X	X	X
ENSG00000105711	SCN1B	X	X	X	X	X	X	X	X	TRUE	X
ENSG00000105750	ZNF85	X	X	X	X	X	X	X	X	X	TRUE
ENSG00000105767	CADM4	X	X	X	X	X	X	X	X	TRUE	X
ENSG00000105997	HOXA3	X	X	X	X	X	TRUE	X	X	X	X
ENSG00000106070	GRB10	X	X	X	X	X	X	X	X	TRUE	X
ENSG00000106078	COBL	X	X	X	X	X	X	X	X	TRUE	X
ENSG00000106483	SFRP4	X	X	X	X	X	X	X	X	TRUE	X
ENSG00000106484	MEST	X	X	X	X	X	X	X	X	TRUE	X
ENSG00000106829	TLE4	X	X	X	X	X	X	X	X	TRUE	X
ENSG00000106927	AMBP	X	X	X	X	X	X	X	X	X	TRUE
ENSG00000106976	DNM1	X	X	X	X	X	X	X	X	TRUE	X
ENSG00000107130	NCS1	X	X	X	X	X	X	X	X	TRUE	X
ENSG00000107281	NPDC1	X	X	X	X	X	X	X	X	TRUE	X
ENSG00000107485	GATA3	X	X	X	X	X	X	TRUE	X	X	X
ENSG00000107736	CDH23	X	X	X	X	X	X	TRUE	X	X	X
ENSG00000107742	SPOCK2	X	X	X	X	X	TRUE	X	X	X	X
ENSG00000108375	RNF43	X	X	X	X	X	TRUE	X	X	X	X
ENSG00000108924	HLF	X	X	X	X	X	TRUE	X	X	X	X
ENSG00000109906	ZBTB16	X	X	X	X	X	TRUE	X	X	X	X
ENSG00000110492	MDK	X	X	X	X	X	X	X	X	TRUE	X
ENSG00000111344	RASAL1	X	X	X	X	X	X	TRUE	X	X	X
ENSG00000112294	ALDH5A1	X	X	X	X	X	X	X	X	TRUE	X
ENSG00000113273	ARSB	X	X	X	X	X	X	X	TRUE	X	X
ENSG00000113361	CDH6	X	X	X	X	X	X	X	X	TRUE	X
ENSG00000113504	SLC12A7	X	X	X	X	X	X	X	X	TRUE	X
ENSG00000114378	HYAL1	X	X	X	X	X	X	TRUE	X	X	X
ENSG00000115073	ACTR1B	X	X	X	X	X	X	X	X	TRUE	X
ENSG00000115194	SLC30A3	X	X	X	X	X	X	TRUE	X	X	X
ENSG00000115318	LOXL3	X	X	X	X	X	X	X	X	TRUE	X
ENSG00000115380	EFEMP1	X	X	X	X	X	X	X	X	TRUE	X
ENSG00000115507	OTX1	X	X	X	X	X	TRUE	X	X	X	X
ENSG00000115738	ID2	X	X	X	X	X	X	X	X	TRUE	X
ENSG00000116133	DHCR24	X	X	X	X	X	X	X	X	TRUE	X
ENSG00000116833	NR5A2	X	X	X	X	X	X	X	X	TRUE	X
ENSG00000116985	BMP8B	X	X	X	X	X	X	X	X	TRUE	X
ENSG00000117016	RIMS3	X	X	X	X	X	X	X	X	TRUE	X
ENSG00000117245	KIF17	X	X	X	X	X	X	TRUE	X	X	X
ENSG00000117595	IRF6	X	X	X	X	X	TRUE	X	X	X	X
ENSG00000118276	B4GALT6	X	X	X	X	X	X	TRUE	X	X	X
ENSG00000118596	SLC16A7	X	X	X	X	X	X	X	X	TRUE	TRUE
ENSG00000119227	PIGZ	X	X	X	X	X	X	X	X	TRUE	X
ENSG00000119326	CTNNAL1	X	X	X	X	X	TRUE	X	X	X	X
ENSG00000119403	PHF19	X	X	X	X	X	TRUE	X	X	X	X
ENSG00000119888	EPCAM	X	X	X	X	X	X	X	X	TRUE	X
ENSG00000119927	GPAM	X	X	X	X	X	X	X	X	TRUE	X
ENSG00000120693	SMAD9	X	X	X	X	X	X	TRUE	X	X	X
ENSG00000120800	UTP20	X	X	X	X	X	X	X	TRUE	X	X
ENSG00000121900	TMEM54	X	X	X	X	X	X	X	X	TRUE	X
ENSG00000122378	PRXL2A	X	X	X	X	X	X	X	X	TRUE	X
ENSG00000122417	ODF2L	X	X	X	X	X	X	TRUE	X	X	X
ENSG00000122861	PLAU	X	X	X	X	X	TRUE	X	X	X	X
ENSG00000123358	NR4A1	X	X	X	X	X	X	TRUE	X	X	X
ENSG00000123364	HOXC13	X	X	X	X	X	TRUE	X	X	X	X
ENSG00000123496	IL13RA2	X	X	X	X	X	TRUE	X	X	X	X
ENSG00000123572	NRK	X	X	X	X	X	X	X	X	X	TRUE
ENSG00000123685	BATF3	X	X	X	X	X	X	X	X	TRUE	X
ENSG00000123838	C4BPA	X	X	X	X	X	TRUE	X	X	X	X
ENSG00000124920	MYRF	X	X	X	X	X	X	X	X	TRUE	X
ENSG00000125355	TMEM255A	X	X	X	X	X	X	X	X	TRUE	X
ENSG00000125384	PTGER2	X	X	X	X	X	X	X	X	X	TRUE
ENSG00000125675	GRIA3	X	X	X	X	X	X	X	X	TRUE	X
ENSG00000125841	NRSN2	X	X	X	X	X	X	TRUE	X	X	X
ENSG00000125848	FLRT3	X	X	X	X	X	X	X	X	X	TRUE
ENSG00000125966	MMP24	X	X	X	X	X	X	X	X	X	TRUE
ENSG00000126001	CEP250	X	X	X	X	X	X	X	X	X	TRUE
ENSG00000126016	AMOT	X	X	X	X	X	X	X	X	TRUE	X
ENSG00000126778	SIX1	X	X	X	X	X	TRUE	X	X	X	X
ENSG00000126890	CTAG2	X	X	X	X	X	TRUE	X	X	X	X
ENSG00000126947	ARMCX1	X	X	X	X	X	TRUE	X	X	X	X
ENSG00000128266	GNAZ	X	X	X	X	X	X	X	X	TRUE	X
ENSG00000128271	ADORA2A	X	X	X	X	X	X	X	X	X	TRUE
ENSG00000128487	SPECC1	X	X	X	X	X	X	X	X	X	TRUE
ENSG00000129173	E2F8	X	X	X	X	X	TRUE	X	X	X	X
ENSG00000129675	ARHGEF6	X	X	X	X	X	X	X	X	TRUE	X
ENSG00000130054	FAM155B	X	X	X	X	X	X	TRUE	X	X	X
ENSG00000130158	DOCK6	X	X	X	X	X	X	X	X	TRUE	X
ENSG00000130173	ANGPTL8	X	X	X	X	X	X	X	TRUE	X	X
ENSG00000130176	CNN1	X	X	X	X	X	X	X	X	X	TRUE
ENSG00000130193	THEM6	X	X	X	X	X	X	X	X	TRUE	X
ENSG00000130475	FCHO1	X	X	X	X	X	X	X	X	TRUE	X
ENSG00000130529	TRPM4	X	X	X	X	X	X	X	X	TRUE	X
ENSG00000130584	ZBTB46	X	X	X	X	X	X	TRUE	X	TRUE	X
ENSG00000130702	LAMA5	X	X	X	X	X	X	X	X	TRUE	X
ENSG00000130707	ASS1	X	X	X	X	X	X	X	X	TRUE	X
ENSG00000130768	SMPDL3B	X	X	X	X	X	X	X	X	TRUE	X
ENSG00000130881	LRP3	X	X	X	X	X	X	X	X	TRUE	X
ENSG00000130940	CASZ1	X	X	X	X	X	X	X	X	TRUE	X
ENSG00000131089	ARHGEF9	X	X	X	X	X	X	X	X	TRUE	X
ENSG00000131652	THOC6	X	X	X	X	X	TRUE	X	X	X	X
ENSG00000132182	NUP210	X	X	X	X	X	X	X	X	TRUE	X
ENSG00000132357	CARD6	X	X	X	X	X	TRUE	X	X	X	X
ENSG00000132561	MATN2	X	X	X	X	X	X	X	X	TRUE	X
ENSG00000132677	RHBG	X	X	X	X	X	X	TRUE	X	X	X
ENSG00000133216	EPHB2	X	X	X	X	X	X	X	TRUE	X	X
ENSG00000134245	WNT2B	X	X	X	X	X	X	X	X	TRUE	X
ENSG00000134247	PTGFRN	X	X	X	X	X	X	X	X	TRUE	X
ENSG00000134569	LRP4	X	X	X	X	X	X	X	X	TRUE	X
ENSG00000134755	DSC2	X	X	X	X	X	X	X	X	TRUE	X
ENSG00000134769	DTNA	X	X	X	X	X	X	X	X	TRUE	X
ENSG00000134824	FADS2	X	X	X	X	X	X	X	X	TRUE	X
ENSG00000134864	GGACT	X	X	X	X	X	X	X	X	TRUE	X
ENSG00000134874	DZIP1	X	X	X	X	X	X	TRUE	X	X	X
ENSG00000135045	C9orf40	X	X	X	X	X	TRUE	X	X	X	X
ENSG00000135097	MSI1	X	X	X	X	X	X	TRUE	X	X	X
ENSG00000135269	TES	X	X	X	X	X	X	X	X	TRUE	X
ENSG00000135272	MDFIC	X	X	X	X	X	X	X	X	TRUE	X
ENSG00000135424	ITGA7	X	X	X	X	X	X	X	X	TRUE	X
ENSG00000135744	AGT	X	X	X	X	X	X	X	X	X	TRUE
ENSG00000135821	GLUL	X	X	X	X	X	X	X	X	X	TRUE
ENSG00000135919	SERPINE2	X	X	X	X	X	TRUE	X	X	X	X
ENSG00000136160	EDNRB	X	X	X	X	X	X	TRUE	X	X	X
ENSG00000136425	CIB2	X	X	X	X	X	X	X	X	TRUE	X
ENSG00000136938	ANP32B	X	X	X	X	X	TRUE	X	X	X	X
ENSG00000136997	MYC	X	X	X	X	X	X	TRUE	X	TRUE	X
ENSG00000137266	SLC22A23	X	X	X	X	X	X	X	X	TRUE	X
ENSG00000137273	FOXF2	X	X	X	X	X	X	TRUE	X	X	X
ENSG00000137285	TUBB2B	X	X	X	X	X	X	X	X	TRUE	X
ENSG00000137309	HMGA1	X	X	X	X	X	X	X	TRUE	X	X
ENSG00000137486	ARRB1	X	X	X	X	X	X	X	X	TRUE	X
ENSG00000137673	MMP7	X	X	X	X	X	X	X	X	X	TRUE
ENSG00000138028	CGREF1	X	X	X	X	X	X	X	X	TRUE	X
ENSG00000138031	ADCY3	X	X	X	X	X	TRUE	X	X	X	X
ENSG00000138095	LRPPRC	X	X	X	X	X	TRUE	X	X	X	X
ENSG00000138193	PLCE1	X	X	X	X	X	X	X	X	TRUE	X
ENSG00000138613	APH1B	X	X	X	X	X	TRUE	X	X	X	X
ENSG00000138796	HADH	X	X	X	X	X	TRUE	X	X	X	X
ENSG00000139278	GLIPR1	X	X	X	X	X	TRUE	X	X	X	X
ENSG00000139292	LGR5	X	X	X	X	X	X	X	TRUE	X	X
ENSG00000139946	PELI2	X	X	X	X	X	X	X	X	TRUE	X
ENSG00000140284	SLC27A2	X	X	X	X	X	X	X	X	TRUE	X
ENSG00000140297	GCNT3	X	X	X	X	X	X	X	X	TRUE	X
ENSG00000140807	NKD1	X	X	X	X	X	TRUE	X	X	X	X
ENSG00000140848	CPNE2	X	X	X	X	X	X	TRUE	X	X	X
ENSG00000140853	NLRC5	X	X	X	X	X	X	TRUE	X	X	X
ENSG00000140968	IRF8	X	X	X	X	X	X	TRUE	X	X	X
ENSG00000141068	KSR1	X	X	X	X	X	X	X	X	TRUE	X
ENSG00000141384	TAF4B	X	X	X	X	X	X	X	TRUE	X	X
ENSG00000141448	GATA6	X	X	X	X	X	X	X	X	TRUE	X
ENSG00000141485	SLC13A5	X	X	X	X	X	X	TRUE	X	X	X
ENSG00000141540	TTYH2	X	X	X	X	X	X	X	X	TRUE	X
ENSG00000141576	RNF157	X	X	X	X	X	X	X	X	TRUE	X
ENSG00000141738	GRB7	X	X	X	X	X	X	X	X	TRUE	X
ENSG00000141753	IGFBP4	X	X	X	X	X	X	X	X	TRUE	X
ENSG00000141934	PLPP2	X	X	X	X	X	X	X	X	TRUE	TRUE
ENSG00000142102	PGGHG	X	X	X	X	X	X	X	X	TRUE	X
ENSG00000142156	COL6A1	X	X	X	X	X	TRUE	X	X	X	X
ENSG00000142173	COL6A2	X	X	X	X	X	TRUE	X	X	X	X
ENSG00000142303	ADAMTS10	X	X	X	X	X	X	X	X	TRUE	X
ENSG00000143061	IGSF3	X	X	X	X	X	X	X	X	TRUE	X
ENSG00000143147	GPR161	X	X	X	X	X	X	TRUE	X	X	X
ENSG00000143412	ANXA9	X	X	X	X	X	X	X	X	TRUE	X
ENSG00000143515	ATP8B2	X	X	X	X	X	X	TRUE	X	X	X
ENSG00000143537	ADAM15	X	X	X	X	X	X	X	X	TRUE	X
ENSG00000143869	GDF7	X	X	X	X	X	X	TRUE	X	X	X
ENSG00000144115	THNSL2	X	X	X	X	X	X	X	X	TRUE	X
ENSG00000145012	LPP	X	X	X	X	X	X	X	X	X	TRUE
ENSG00000145555	MYO10	X	X	X	X	X	X	TRUE	X	X	X
ENSG00000146966	DENND2A	X	X	X	X	X	TRUE	X	X	X	X
ENSG00000147231	RADX	X	X	X	X	X	TRUE	X	X	X	X
ENSG00000147573	TRIM55	X	X	X	X	X	TRUE	X	X	X	X
ENSG00000147592	LACTB2	X	X	X	X	X	X	X	X	X	TRUE
ENSG00000147676	MAL2	X	X	X	X	X	X	X	X	TRUE	X
ENSG00000148200	NR6A1	X	X	X	X	X	TRUE	X	X	X	X
ENSG00000148841	ITPRIP	X	X	X	X	X	X	TRUE	X	X	X
ENSG00000148935	GAS2	X	X	X	X	X	TRUE	X	X	X	X
ENSG00000149483	TMEM138	X	X	X	X	X	X	X	TRUE	X	X
ENSG00000149582	TMEM25	X	X	X	X	X	X	X	X	TRUE	X
ENSG00000149948	HMGA2	X	X	X	X	X	TRUE	X	X	X	X
ENSG00000151025	GPR158	X	X	X	X	X	TRUE	X	X	X	X
ENSG00000151240	DIP2C	X	X	X	X	X	X	X	X	TRUE	X
ENSG00000151553	FAM160B1	X	X	X	X	X	X	X	X	X	TRUE
ENSG00000151640	DPYSL4	X	X	X	X	X	X	X	X	TRUE	X
ENSG00000151692	RNF144A	X	X	X	X	X	TRUE	X	X	X	X
ENSG00000151948	GLT1D1	X	X	X	X	X	X	TRUE	X	X	X
ENSG00000152284	TCF7L1	X	X	X	X	X	X	X	X	TRUE	X
ENSG00000152582	SPEF2	X	X	X	X	X	X	X	X	TRUE	X
ENSG00000152767	FARP1	X	X	X	X	X	X	X	X	TRUE	X
ENSG00000153162	BMP6	X	X	X	X	X	X	TRUE	X	X	X
ENSG00000153208	MERTK	X	X	X	X	X	X	X	X	TRUE	X
ENSG00000153404	PLEKHG4B	X	X	X	X	X	TRUE	X	X	X	X
ENSG00000153885	KCTD15	X	X	X	X	X	X	X	X	X	TRUE
ENSG00000154162	CDH12	X	X	X	X	X	X	X	X	X	TRUE
ENSG00000154277	UCHL1	X	X	X	X	X	X	X	X	TRUE	X
ENSG00000154310	TNIK	X	X	X	X	X	X	X	X	TRUE	X
ENSG00000154319	FAM167A	X	X	X	X	X	X	X	X	TRUE	X
ENSG00000154719	MRPL39	X	X	X	X	X	TRUE	X	X	X	X
ENSG00000154930	ACSS1	X	X	X	X	X	X	X	X	TRUE	X
ENSG00000155846	PPARGC1B	X	X	X	X	X	X	X	X	TRUE	X
ENSG00000155966	AFF2	X	X	X	X	X	X	TRUE	X	X	TRUE
ENSG00000156103	MMP16	X	X	X	X	X	TRUE	X	X	X	X
ENSG00000156968	MPV17L	X	X	X	X	X	X	TRUE	X	X	X
ENSG00000157110	RBPMS	X	X	X	X	X	X	X	X	TRUE	TRUE
ENSG00000157514	TSC22D3	X	X	X	X	X	X	TRUE	X	X	X
ENSG00000157570	TSPAN18	X	X	X	X	X	X	TRUE	X	X	X
ENSG00000157601	MX1	X	X	X	X	X	X	X	X	X	TRUE
ENSG00000157657	ZNF618	X	X	X	X	X	X	X	X	TRUE	X
ENSG00000158106	RHPN1	X	X	X	X	X	X	X	X	TRUE	X
ENSG00000158220	ESYT3	X	X	X	X	X	X	TRUE	X	TRUE	X
ENSG00000158321	AUTS2	X	X	X	X	X	X	X	X	TRUE	X
ENSG00000158528	PPP1R9A	X	X	X	X	X	X	X	X	X	TRUE
ENSG00000158813	EDA	X	X	X	X	X	X	TRUE	X	TRUE	X
ENSG00000158966	CACHD1	X	X	X	X	X	X	X	X	TRUE	X
ENSG00000159110	IFNAR2	X	X	X	X	X	X	X	X	TRUE	X
ENSG00000159166	LAD1	X	X	X	X	X	X	X	X	TRUE	X
ENSG00000159228	CBR1	X	X	X	X	X	TRUE	X	X	X	X
ENSG00000159263	SIM2	X	X	X	X	X	X	X	X	TRUE	X
ENSG00000159363	ATP13A2	X	X	X	X	X	X	X	X	X	TRUE
ENSG00000159388	BTG2	X	X	X	X	X	X	X	X	TRUE	X
ENSG00000160233	LRRC3	X	X	X	X	X	X	TRUE	X	X	X
ENSG00000160293	VAV2	X	X	X	X	X	X	X	X	TRUE	X
ENSG00000160326	SLC2A6	X	X	X	X	X	X	X	X	TRUE	X
ENSG00000160447	PKN3	X	X	X	X	X	TRUE	X	X	X	X
ENSG00000160867	FGFR4	X	X	X	X	X	X	X	X	TRUE	X
ENSG00000161544	CYGB	X	X	X	X	X	TRUE	X	X	X	X
ENSG00000161551	ZNF577	X	X	X	X	X	TRUE	X	X	X	X
ENSG00000161671	EMC10	X	X	X	X	X	TRUE	X	X	X	X
ENSG00000161921	CXCL16	X	X	X	X	X	X	X	X	TRUE	X
ENSG00000161980	POLR3K	X	X	X	X	X	TRUE	X	X	X	X
ENSG00000161981	SNRNP25	X	X	X	X	X	TRUE	X	X	X	X
ENSG00000162105	SHANK2	X	X	X	X	X	X	X	X	TRUE	TRUE
ENSG00000162383	SLC1A7	X	X	X	X	X	X	X	X	X	TRUE
ENSG00000162458	FBLIM1	X	X	X	X	X	X	X	X	TRUE	X
ENSG00000162496	DHRS3	X	X	X	X	X	X	X	X	X	TRUE
ENSG00000162512	SDC3	X	X	X	X	X	X	X	X	TRUE	X
ENSG00000162520	SYNC	X	X	X	X	X	X	X	X	X	TRUE
ENSG00000162591	MEGF6	X	X	X	X	X	TRUE	X	X	X	X
ENSG00000162613	FUBP1	X	X	X	X	X	X	TRUE	X	X	X
ENSG00000162878	PKDCC	X	X	X	X	X	X	X	X	TRUE	X
ENSG00000163013	FBXO41	X	X	X	X	X	X	X	X	TRUE	X
ENSG00000163083	INHBB	X	X	X	X	X	X	X	X	TRUE	X
ENSG00000163362	INAVA	X	X	X	X	X	X	X	X	X	TRUE
ENSG00000163435	ELF3	X	X	X	X	X	X	X	X	TRUE	X
ENSG00000163581	SLC2A2	X	X	X	X	X	X	X	X	TRUE	X
ENSG00000163808	KIF15	X	X	X	X	X	TRUE	X	X	X	X
ENSG00000163814	CDCP1	X	X	X	X	X	TRUE	X	X	X	X
ENSG00000163864	NMNAT3	X	X	X	X	X	X	X	X	TRUE	X
ENSG00000163923	RPL39L	X	X	X	X	X	X	X	X	TRUE	X
ENSG00000163975	MELTF	X	X	X	X	X	X	X	X	TRUE	X
ENSG00000164050	PLXNB1	X	X	X	X	X	X	X	X	TRUE	X
ENSG00000164104	HMGB2	X	X	X	X	X	TRUE	X	X	X	X
ENSG00000164142	FAM160A1	X	X	X	X	X	X	TRUE	X	X	X
ENSG00000164171	ITGA2	X	X	X	X	X	X	TRUE	X	X	X
ENSG00000164241	C5orf63	X	X	X	X	X	X	X	X	TRUE	X
ENSG00000164362	TERT	X	X	X	X	X	TRUE	X	X	X	X
ENSG00000164379	FOXQ1	X	X	X	X	X	TRUE	X	X	X	X
ENSG00000164951	PDP1	X	X	X	X	X	X	X	X	X	TRUE
ENSG00000164985	PSIP1	X	X	X	X	X	TRUE	X	X	X	X
ENSG00000165060	FXN	X	X	X	X	X	TRUE	X	X	X	X
ENSG00000165072	MAMDC2	X	X	X	X	X	X	X	X	TRUE	X
ENSG00000165092	ALDH1A1	X	X	X	X	X	X	X	X	X	TRUE
ENSG00000165215	CLDN3	X	X	X	X	X	X	X	X	TRUE	X
ENSG00000165376	CLDN2	X	X	X	X	X	X	X	X	TRUE	TRUE
ENSG00000165443	PHYHIPL	X	X	X	X	X	TRUE	X	X	X	X
ENSG00000165512	ZNF22	X	X	X	X	X	TRUE	X	X	X	X
ENSG00000165626	BEND7	X	X	X	X	X	X	X	X	TRUE	X
ENSG00000165757	JCAD	X	X	X	X	X	X	X	X	TRUE	X
ENSG00000165868	HSPA12A	X	X	X	X	X	X	X	X	TRUE	X
ENSG00000165891	E2F7	X	X	X	X	X	TRUE	X	X	X	X
ENSG00000166228	PCBD1	X	X	X	X	X	X	X	X	TRUE	X
ENSG00000166402	TUB	X	X	X	X	X	X	X	X	TRUE	X
ENSG00000166450	PRTG	X	X	X	X	X	TRUE	X	X	X	X
ENSG00000166483	WEE1	X	X	X	X	X	TRUE	X	X	X	X
ENSG00000166582	CENPV	X	X	X	X	X	TRUE	X	X	X	X
ENSG00000166813	KIF7	X	X	X	X	X	X	TRUE	X	X	X
ENSG00000166886	NAB2	X	X	X	X	X	X	TRUE	X	X	X
ENSG00000167123	CERCAM	X	X	X	X	X	X	TRUE	X	X	X
ENSG00000167165	UGT1A6	X	X	X	X	X	X	X	X	TRUE	X
ENSG00000167191	GPRC5B	X	X	X	X	X	X	X	X	TRUE	X
ENSG00000167244	IGF2	X	X	X	X	X	TRUE	X	X	X	X
ENSG00000167325	RRM1	X	X	X	X	X	TRUE	X	X	X	X
ENSG00000167600	CYP2S1	X	X	X	X	X	TRUE	X	X	X	X
ENSG00000167680	SEMA6B	X	X	X	X	X	X	X	X	TRUE	TRUE
ENSG00000167733	HSD11B1L	X	X	X	X	X	X	TRUE	X	X	X
ENSG00000167861	HID1	X	X	X	X	X	X	X	X	TRUE	X
ENSG00000167992	VWCE	X	X	X	X	X	X	TRUE	X	X	X
ENSG00000167994	RAB3IL1	X	X	X	X	X	X	X	X	TRUE	TRUE
ENSG00000168077	SCARA3	X	X	X	X	X	X	X	X	TRUE	X
ENSG00000168280	KIF5C	X	X	X	X	X	X	X	X	TRUE	X
ENSG00000168621	GDNF	X	X	X	X	X	X	X	X	X	TRUE
ENSG00000168646	AXIN2	X	X	X	X	X	X	X	X	TRUE	X
ENSG00000168765	GSTM4	X	X	X	X	X	X	X	X	TRUE	X
ENSG00000168785	TSPAN5	X	X	X	X	X	TRUE	X	X	X	X
ENSG00000169136	ATF5	X	X	X	X	X	X	TRUE	X	X	X
ENSG00000169174	PCSK9	X	X	X	X	X	X	X	X	TRUE	X
ENSG00000169439	SDC2	X	X	X	X	X	X	X	X	TRUE	X
ENSG00000169554	ZEB2	X	X	X	X	X	X	X	X	TRUE	X
ENSG00000169684	CHRNA5	X	X	X	X	X	TRUE	X	X	X	X
ENSG00000169740	ZNF32	X	X	X	X	X	X	X	X	X	TRUE
ENSG00000169750	RAC3	X	X	X	X	X	X	TRUE	X	X	X
ENSG00000169855	ROBO1	X	X	X	X	X	X	X	X	X	TRUE
ENSG00000169903	TM4SF4	X	X	X	X	X	X	X	X	TRUE	X
ENSG00000170364	SETMAR	X	X	X	X	X	X	X	X	TRUE	X
ENSG00000170412	GPRC5C	X	X	X	X	X	X	X	X	X	TRUE
ENSG00000170421	KRT8	X	X	X	X	X	X	X	X	TRUE	X
ENSG00000170430	MGMT	X	X	X	X	X	X	X	X	TRUE	X
ENSG00000170689	HOXB9	X	X	X	X	X	X	X	X	TRUE	X
ENSG00000170779	CDCA4	X	X	X	X	X	TRUE	X	X	X	X
ENSG00000171097	KYAT1	X	X	X	X	X	X	X	X	TRUE	X
ENSG00000171227	TMEM37	X	X	X	X	X	X	X	X	TRUE	X
ENSG00000171298	GAA	X	X	X	X	X	X	X	X	TRUE	X
ENSG00000171631	P2RY6	X	X	X	X	X	X	X	X	TRUE	X
ENSG00000171649	ZIK1	X	X	X	X	X	TRUE	X	X	X	X
ENSG00000171700	RGS19	X	X	X	X	X	X	X	X	TRUE	X
ENSG00000171813	PWWP2B	X	X	X	X	X	X	X	X	TRUE	X
ENSG00000171867	PRNP	X	X	X	X	X	X	X	X	X	X
ENSG00000172164	SNTB1	X	X	X	X	X	X	X	X	TRUE	TRUE
ENSG00000172216	CEBPB	X	X	X	X	X	X	X	X	X	X
ENSG00000172264	MACROD2	X	X	X	X	X	X	X	X	X	TRUE
ENSG00000172955	ADH6	X	X	X	X	X	X	TRUE	X	X	X
ENSG00000172986	GXYLT2	X	X	X	X	X	X	X	X	X	X
ENSG00000173898	SPTBN2	X	X	X	X	X	X	X	X	TRUE	X
ENSG00000174292	TNK1	X	X	X	X	X	X	X	X	TRUE	X
ENSG00000174498	IGDCC3	X	X	X	X	X	TRUE	X	X	X	X
ENSG00000174669	SLC29A2	X	X	X	X	X	X	X	X	TRUE	X
ENSG00000174718	RESF1	X	X	X	X	X	TRUE	X	X	X	X
ENSG00000174775	HRAS	X	X	X	X	X	TRUE	X	X	X	X
ENSG00000175029	CTBP2	X	X	X	X	X	TRUE	X	X	X	X
ENSG00000175591	P2RY2	X	X	X	X	X	X	X	X	TRUE	X
ENSG00000176014	TUBB6	X	X	X	X	X	X	X	X	X	X
ENSG00000176153	GPX2	X	X	X	X	X	X	TRUE	X	X	X
ENSG00000176170	SPHK1	X	X	X	X	X	X	TRUE	X	X	X
ENSG00000176273	SLC35G1	X	X	X	X	X	X	X	X	TRUE	X
ENSG00000176463	SLCO3A1	X	X	X	X	X	X	X	X	TRUE	X
ENSG00000176490	DIRAS1	X	X	X	X	X	X	X	X	TRUE	X
ENSG00000176533	GNG7	X	X	X	X	X	X	X	X	TRUE	X
ENSG00000176978	DPP7	X	X	X	X	X	X	X	X	TRUE	X
ENSG00000177380	PPFIA3	X	X	X	X	X	X	X	X	X	X
ENSG00000178150	ZNF114	X	X	X	X	X	X	X	X	X	X
ENSG00000178445	GLDC	X	X	X	X	X	X	X	X	TRUE	X
ENSG00000178498	DTX3	X	X	X	X	X	X	X	X	TRUE	X
ENSG00000178773	CPNE7	X	X	X	X	X	X	X	X	TRUE	X
ENSG00000179241	LDLRAD3	X	X	X	X	X	X	X	X	X	X
ENSG00000179403	VWA1	X	X	X	X	X	X	X	X	TRUE	X
ENSG00000179456	ZBTB18	X	X	X	X	X	X	X	X	X	TRUE
ENSG00000179588	ZFPM1	X	X	X	X	X	X	X	X	TRUE	X
ENSG00000179750	APOBEC3B	X	X	X	X	X	X	X	X	TRUE	X
ENSG00000179841	AKAP5	X	X	X	X	X	X	X	X	X	X
ENSG00000179981	TSHZ1	X	X	X	X	X	TRUE	X	X	X	X
ENSG00000180190	TDRP	X	X	X	X	X	X	X	X	TRUE	X
ENSG00000180530	NRIP1	X	X	X	X	X	X	X	X	X	TRUE
ENSG00000180806	HOXC9	X	X	X	X	X	TRUE	X	X	X	X
ENSG00000180818	HOXC10	X	X	X	X	X	X	X	X	X	X
ENSG00000181031	RPH3AL	X	X	X	X	X	X	X	X	TRUE	X
ENSG00000181045	SLC26A11	X	X	X	X	X	X	X	X	X	TRUE
ENSG00000181449	SOX2	X	X	X	X	X	TRUE	X	X	X	X
ENSG00000181523	SGSH	X	X	X	X	X	X	X	X	X	TRUE
ENSG00000181577	C6orf223	X	X	X	X	X	X	X	X	X	TRUE
ENSG00000181754	AMIGO1	X	X	X	X	X	X	X	X	TRUE	X
ENSG00000182013	PNMA8A	X	X	X	X	X	X	X	X	TRUE	X
ENSG00000182118	FAM89A	X	X	X	X	X	X	X	X	TRUE	TRUE
ENSG00000182272	B4GALNT4	X	X	X	X	X	X	X	X	TRUE	X
ENSG00000182378	PLCXD1	X	X	X	X	X	X	X	X	TRUE	X
ENSG00000182511	FES	X	X	X	X	X	X	TRUE	X	X	X
ENSG00000183049	CAMK1D	X	X	X	X	X	X	X	X	TRUE	X
ENSG00000183098	GPC6	X	X	X	X	X	X	X	X	TRUE	X
ENSG00000183579	ZNRF3	X	X	X	X	X	TRUE	X	X	X	X
ENSG00000183762	KREMEN1	X	X	X	X	X	X	X	X	TRUE	X
ENSG00000183779	ZNF703	X	X	X	X	X	TRUE	X	X	X	X
ENSG00000184368	MAP7D2	X	X	X	X	X	TRUE	X	X	X	X
ENSG00000185686	PRAME	X	X	X	X	X	X	X	X	TRUE	X
ENSG00000186193	SAPCD2	X	X	X	X	X	TRUE	X	X	X	X
ENSG00000186310	NAP1L3	X	X	X	X	X	X	TRUE	X	X	X
ENSG00000186472	PCLO	X	X	X	X	X	X	X	X	X	TRUE
ENSG00000187634	SAMD11	X	X	X	X	X	X	X	X	X	X
ENSG00000187741	FANCA	X	X	X	X	X	X	TRUE	X	X	X
ENSG00000188042	ARL4C	X	X	X	X	X	X	X	X	X	X
ENSG00000188112	C6orf132	X	X	X	X	X	X	X	X	TRUE	X
ENSG00000188130	MAPK12	X	X	X	X	X	X	X	X	TRUE	X
ENSG00000188191	PRKAR1B	X	X	X	X	X	X	X	X	TRUE	X
ENSG00000188343	CIBAR1	X	X	X	X	X	X	X	X	X	X
ENSG00000188486	H2AX	X	X	X	X	X	TRUE	X	X	X	X
ENSG00000188707	ZBED6CL	X	X	X	X	X	X	X	X	X	X
ENSG00000188732	FAM221A	X	X	X	X	X	X	TRUE	X	X	X
ENSG00000189221	MAOA	X	X	X	X	X	X	X	X	TRUE	X
ENSG00000189337	KAZN	X	X	X	X	X	X	X	X	TRUE	X
ENSG00000189410	SH2D5	X	X	X	X	X	X	X	X	X	X
ENSG00000196136	SERPINA3	X	X	X	X	X	X	TRUE	X	X	X
ENSG00000196208	GREB1	X	X	X	X	X	X	X	X	X	X
ENSG00000196422	PPP1R26	X	X	X	X	X	X	X	X	TRUE	X
ENSG00000196562	SULF2	X	X	X	X	X	X	X	X	X	X
ENSG00000196639	HRH1	X	X	X	X	X	TRUE	X	X	X	X
ENSG00000196739	COL27A1	X	X	X	X	X	X	X	X	TRUE	X
ENSG00000196793	ZNF239	X	X	X	X	X	X	X	X	X	TRUE
ENSG00000196814	MVB12B	X	X	X	X	X	X	X	X	TRUE	X
ENSG00000196917	HCAR1	X	X	X	X	X	X	X	X	TRUE	X
ENSG00000197077	KIAA1671	X	X	X	X	X	X	X	X	TRUE	X
ENSG00000197122	SRC	X	X	X	X	X	X	X	X	TRUE	X
ENSG00000197134	ZNF257	X	X	X	X	X	TRUE	X	X	X	X
ENSG00000197142	ACSL5	X	X	X	X	X	TRUE	X	X	X	X
ENSG00000197147	LRRC8B	X	X	X	X	X	X	X	X	TRUE	TRUE
ENSG00000197165	SULT1A2	X	X	X	X	X	X	TRUE	X	X	X
ENSG00000197457	STMN3	X	X	X	X	X	TRUE	X	X	X	X
ENSG00000197565	COL4A6	X	X	X	X	X	TRUE	X	X	X	X
ENSG00000197696	NMB	X	X	X	X	X	X	X	X	X	TRUE
ENSG00000198093	ZNF649	X	X	X	X	X	TRUE	X	X	X	X
ENSG00000198099	ADH4	X	X	X	X	X	X	X	X	X	X
ENSG00000198168	SVIP	X	X	X	X	X	TRUE	X	X	X	X
ENSG00000198246	SLC29A3	X	X	X	X	X	X	X	X	TRUE	X
ENSG00000198429	ZNF69	X	X	X	X	X	TRUE	X	X	X	X
ENSG00000198626	RYR2	X	X	X	X	X	TRUE	X	X	X	X
ENSG00000198720	ANKRD13B	X	X	X	X	X	X	TRUE	X	TRUE	X
ENSG00000198848	CES1	X	X	X	X	X	X	TRUE	X	X	X
ENSG00000198944	SOWAHA	X	X	X	X	X	X	TRUE	X	X	X
ENSG00000204335	SP5	X	X	X	X	X	TRUE	X	X	X	X
ENSG00000204366	ZBTB12	X	X	X	X	X	TRUE	X	X	X	X
ENSG00000204519	ZNF551	X	X	X	X	X	TRUE	X	X	X	X
ENSG00000205403	CFI	X	X	X	X	X	X	X	X	X	TRUE
ENSG00000205542	TMSB4X	X	X	X	X	X	TRUE	X	X	X	X
ENSG00000213853	EMP2	X	X	X	X	X	X	X	X	TRUE	X
ENSG00000213988	ZNF90	X	X	X	X	X	TRUE	X	X	X	X
ENSG00000214357	NEURL1B	X	X	X	X	X	X	X	X	TRUE	X
ENSG00000221867	MAGEA3	X	X	X	X	X	TRUE	X	X	X	X
ENSG00000229676	ZNF492	X	X	X	X	X	TRUE	X	X	X	X
ENSG00000237649	KIFC1	X	X	X	X	X	TRUE	X	X	X	X
ENSG00000240771	ARHGEF25	X	X	X	X	X	X	X	X	TRUE	X
ENSG00000241635	UGT1A1	X	X	X	X	X	X	X	X	TRUE	X
ENSG00000242114	MTFP1	X	X	X	X	X	X	X	X	X	X
ENSG00000242732	RTL5	X	X	X	X	X	X	X	X	X	X
ENSG00000244274	DBNDD2	X	X	X	X	X	X	X	X	TRUE	X
ENSG00000244486	SCARF2	X	X	X	X	X	X	X	X	TRUE	X
ENSG00000245848	CEBPA	X	X	X	X	X	X	X	X	X	TRUE
ENSG00000249992	TMEM158	X	X	X	X	X	X	X	X	X	X
ENSG00000253304	TMEM200B	X	X	X	X	X	X	X	X	X	X
ENSG00000259120	SMIM6	X	X	X	X	X	X	X	X	TRUE	X
ENSG00000260027	HOXB7	X	X	X	X	X	TRUE	X	X	X	X
ENSG00000265190	ANXA8	X	X	X	X	X	X	X	X	TRUE	X
ENSG00000266074	BAHCC1	X	X	X	X	X	X	X	X	X	X
ENSG00000267508	ZNF285	X	X	X	X	X	TRUE	X	X	X	X
ENSG00000268104	SLC6A14	X	X	X	X	X	X	TRUE	X	X	X
ENSG00000272398	CD24	X	X	X	X	X	X	X	X	X	TRUE
ENSG00000275410	HNF1B	X	X	X	X	X	X	X	X	TRUE	X
